# Supplementary material for: 3-(10-Chloro-9-anthr­yl)-5-[3-(prop-2-yn­yloxy)phenoxy­meth­yl]isoxazole
Source: Acta Crystallogr Sect E Struct Rep Online. 2009 May 29;65(Pt 6):o1401. doi: 10.1107/S1600536809019229 (PMC2969672; doi:10.1107/S1600536809019229)
Supplement: Supplementary file 1 [file e-65-o1401-sup1.cif]

##############################################################################
###                                                                        ###
###        Electronic paper (Acta Crystallographica Section E)             ###
###                                                                        ###
##############################################################################
#                                                                            #
# This CIF contains the data in a paper accepted for publication in Acta     #
# Crystallographica Section E. It conforms to the requirements of Notes      #
# for Authors for Section E, and has been peer reviewed under the auspices   #
# of the IUCr Commission on Journals.                                        #
#                                                                            #
# Full details of the Crystallographic Information File format               #
# are given in the paper "The Crystallographic Information File (CIF):       #
# a New Standard Archive File for Crystallography" by S. R. Hall, F. H.      #
# Allen and I. D. Brown [Acta Cryst. (1991), A47, 655-685].                  #
#                                                                            #
# The current version of the core CIF dictionary is obtainable from          #
# ftp://ftp.iucr.org/pub/cif_core.dic. The current version number is 2.4.    #
#                                                                            #
# Software is freely available for graphical display of the structure(s) in  #
# this CIF.  For information consult the CIF home page http://www.iucr.org/  #
# cif/home.html                                                              #
#                                                                            #
# This file may be used for bona fide research purposes within the           #
# scientific community so long as proper attribution is given to the journal # 
# article from which it was obtained.                                        #
#                                                                            #
##############################################################################
                                             
data_I
_audit_creation_method     SHELXL-97
_chemical_name_systematic
;
3-(10-Chloro-9-anthryl)-5-[3-(prop-2-ynyloxy)phenoxymethyl]isoxazole
;
_chemical_name_common     ?
_chemical_formula_moiety     'C27 H18 Cl N O3'
_chemical_formula_sum     'C27 H18 Cl N O3'
_chemical_formula_iupac     'C27 H18 Cl N O3'
_chemical_formula_weight     439.87
_chemical_melting_point     ?
_symmetry_cell_setting     triclinic
_symmetry_space_group_name_H-M     'P -1'
_symmetry_space_group_name_Hall     '-P 1'
loop_
    _symmetry_equiv_pos_as_xyz
    'x, y, z'
    '-x, -y, -z'
_cell_length_a     8.4816(3)
_cell_length_b     8.6450(3)
_cell_length_c     16.8606(6)
_cell_angle_alpha     100.3640(10)
_cell_angle_beta     103.5960(10)
_cell_angle_gamma     94.9650(10)
_cell_volume     1171.25(7)
_cell_formula_units_Z     2
_cell_measurement_reflns_used     6384
_cell_measurement_theta_min     2.49
_cell_measurement_theta_max     28.21
_cell_measurement_temperature     292(2)
_exptl_crystal_description     block
_exptl_crystal_colour     colourless
_exptl_crystal_size_max     0.30
_exptl_crystal_size_mid     0.20
_exptl_crystal_size_min     0.10
_exptl_crystal_density_diffrn     1.247
_exptl_crystal_density_meas     ?
_exptl_crystal_density_method     'not measured'
_exptl_crystal_F_000     456
_exptl_absorpt_coefficient_mu     0.191
_exptl_absorpt_correction_type     none
_exptl_absorpt_process_details     ?
_exptl_absorpt_correction_T_min     ?
_exptl_absorpt_correction_T_max     ?
_exptl_special_details
;
;
_diffrn_ambient_temperature     292(2)
_diffrn_radiation_type     MoK\a
_diffrn_radiation_wavelength     0.71073
_diffrn_radiation_source     'fine-focus sealed tube'
_diffrn_radiation_monochromator     graphite
_diffrn_measurement_device_type     'Bruker SMART 4K CCD area-detector'
_diffrn_measurement_method     '\f and \w'
_diffrn_detector_area_resol_mean     ?
_diffrn_reflns_number     4812
_diffrn_reflns_av_R_equivalents     0.0000
_diffrn_reflns_av_sigmaI/netI     0.0679
_diffrn_reflns_theta_min     2.42
_diffrn_reflns_theta_max     26.50
_diffrn_reflns_theta_full     26.50
_diffrn_measured_fraction_theta_max     0.992
_diffrn_measured_fraction_theta_full     0.992
_diffrn_reflns_limit_h_min     -10
_diffrn_reflns_limit_h_max     10
_diffrn_reflns_limit_k_min     -10
_diffrn_reflns_limit_k_max     10
_diffrn_reflns_limit_l_min     0
_diffrn_reflns_limit_l_max     21
_diffrn_standards_number     ?
_diffrn_standards_interval_count     ?
_diffrn_standards_interval_time     ?
_diffrn_standards_decay_%     ?
_refine_special_details
;
Refinement of <i>F</i>^2^ against ALL reflections. The weighted <i>R</i>-factor
<i>wR</i> and goodness of fit <i>S</i> are based on <i>F</i>^2^, conventional
<i>R</i>-factors <i>R</i> are based on <i>F</i>, with <i>F</i> set to zero for
negative <i>F</i>^2^. The threshold expression of <i>F</i>^2^ >
\s(<i>F</i>^2^) is used only for calculating <i>R</i>-factors(gt) <i>etc</i>.
and is not relevant to the choice of reflections for refinement.
<i>R</i>-factors based on <i>F</i>^2^ are statistically about twice as large
as those based on <i>F</i>, and <i>R</i>- factors based on ALL data will be
even larger.
;
_reflns_number_total     4812
_reflns_number_gt     4227
_reflns_threshold_expression     I>2\s(I)
_refine_ls_structure_factor_coef     Fsqd
_refine_ls_matrix_type     full
_refine_ls_R_factor_all     0.0630
_refine_ls_R_factor_gt     0.0574
_refine_ls_wR_factor_gt     0.1570
_refine_ls_wR_factor_ref     0.1627
_refine_ls_goodness_of_fit_ref     1.063
_refine_ls_restrained_S_all     1.063
_refine_ls_number_reflns     4812
_refine_ls_number_parameters     289
_refine_ls_number_restraints     0
_refine_ls_hydrogen_treatment     constr
_refine_ls_weighting_scheme     calc
_refine_ls_weighting_details
         'calc w=1/[\s^2^(Fo^2^)+(0.0786P)^2^+0.2928P] where P=(Fo^2^+2Fc^2^)/3'
_atom_sites_solution_hydrogens     geom
_atom_sites_solution_primary     direct
_atom_sites_solution_secondary     difmap
_refine_ls_shift/su_max     0.001
_refine_ls_shift/su_mean     0.000
_refine_diff_density_max     0.319
_refine_diff_density_min     -0.393
_refine_ls_extinction_method     none
_refine_ls_extinction_coef     ?
loop_
    _atom_type_symbol
    _atom_type_description
    _atom_type_scat_dispersion_real
    _atom_type_scat_dispersion_imag
    _atom_type_scat_source
    'C' 'C' 0.0033 0.0016
                         'International Tables Vol C Tables 4.2.6.8 and 6.1.1.4'
    'H' 'H' 0.0000 0.0000
                         'International Tables Vol C Tables 4.2.6.8 and 6.1.1.4'
    'N' 'N' 0.0061 0.0033
                         'International Tables Vol C Tables 4.2.6.8 and 6.1.1.4'
    'O' 'O' 0.0106 0.0060
                         'International Tables Vol C Tables 4.2.6.8 and 6.1.1.4'
    'Cl' 'Cl' 0.1484 0.1585
                         'International Tables Vol C Tables 4.2.6.8 and 6.1.1.4'
_computing_data_collection     'SMART (Bruker, 2001)'
_computing_cell_refinement     'SAINT (Bruker, 2001)'
_computing_data_reduction     'SAINT (Bruker, 2001)'
_computing_structure_solution     'SHELXS97 (Sheldrick, 2008)'
_computing_structure_refinement     'SHELXL97 (Sheldrick, 2008)'
_computing_molecular_graphics     'SHELXTL (Sheldrick, 2008)'
_computing_publication_material
                             'SHELXTL (Sheldrick, 2008) and PLATON (Spek, 2009)'
loop_
    _atom_site_type_symbol
    _atom_site_label
    _atom_site_fract_x
    _atom_site_fract_y
    _atom_site_fract_z
    _atom_site_U_iso_or_equiv
    _atom_site_adp_type
    _atom_site_calc_flag
    _atom_site_refinement_flags
    _atom_site_occupancy
    _atom_site_disorder_assembly
    _atom_site_disorder_group
    C C1 0.2863(2) 0.3620(2) 0.91382(11) 0.0372(4) Uani d . 1 . .
    C C2 0.1335(3) 0.4195(2) 0.91474(14) 0.0487(5) Uani d . 1 . .
    H H2 0.0916 0.4184 0.9609 0.058 Uiso calc R 1 . .
    C C3 0.0490(3) 0.4751(3) 0.85017(16) 0.0566(5) Uani d . 1 . .
    H H3 -0.0495 0.5128 0.8526 0.068 Uiso calc R 1 . .
    C C4 0.1087(3) 0.4767(3) 0.77859(15) 0.0534(5) Uani d . 1 . .
    H H4 0.0487 0.5145 0.7341 0.064 Uiso calc R 1 . .
    C C5 0.2529(2) 0.4234(2) 0.77469(12) 0.0426(4) Uani d . 1 . .
    H H5 0.2899 0.4244 0.7270 0.051 Uiso calc R 1 . .
    C C6 0.3493(2) 0.36581(19) 0.84180(10) 0.0338(4) Uani d . 1 . .
    C C7 0.4989(2) 0.30988(19) 0.83910(10) 0.0318(3) Uani d . 1 . .
    C C8 0.5881(2) 0.2499(2) 0.90563(10) 0.0335(4) Uani d . 1 . .
    C C9 0.7423(2) 0.1965(2) 0.90562(12) 0.0430(4) Uani d . 1 . .
    H H9 0.7856 0.2003 0.8601 0.052 Uiso calc R 1 . .
    C C10 0.8275(3) 0.1400(3) 0.97066(14) 0.0543(5) Uani d . 1 . .
    H H10 0.9282 0.1063 0.9693 0.065 Uiso calc R 1 . .
    C C11 0.7643(3) 0.1322(3) 1.04012(13) 0.0580(6) Uani d . 1 . .
    H H11 0.8229 0.0920 1.0840 0.070 Uiso calc R 1 . .
    C C12 0.6195(3) 0.1825(3) 1.04358(11) 0.0504(5) Uani d . 1 . .
    H H12 0.5801 0.1767 1.0901 0.060 Uiso calc R 1 . .
    C C13 0.5254(2) 0.2444(2) 0.97749(10) 0.0369(4) Uani d . 1 . .
    C C14 0.3769(2) 0.3003(2) 0.97840(11) 0.0393(4) Uani d . 1 . .
    C C15 0.56449(19) 0.3098(2) 0.76469(10) 0.0313(3) Uani d . 1 . .
    C C16 0.5831(2) 0.1769(2) 0.70657(11) 0.0372(4) Uani d . 1 . .
    H H16 0.5563 0.0702 0.7063 0.045 Uiso calc R 1 . .
    C C17 0.6479(2) 0.2387(2) 0.65203(10) 0.0369(4) Uani d . 1 . .
    C C18 0.7037(2) 0.1683(3) 0.57805(11) 0.0447(4) Uani d . 1 . .
    H H18A 0.8181 0.2071 0.5854 0.054 Uiso calc R 1 . .
    H H18B 0.6918 0.0536 0.5705 0.054 Uiso calc R 1 . .
    C C19 0.6541(2) 0.1848(2) 0.43448(11) 0.0379(4) Uani d . 1 . .
    C C20 0.7742(2) 0.0930(2) 0.42197(11) 0.0378(4) Uani d . 1 . .
    H H20 0.8285 0.0457 0.4640 0.045 Uiso calc R 1 . .
    C C21 0.8133(2) 0.0720(2) 0.34504(11) 0.0356(4) Uani d . 1 . .
    C C22 0.7331(2) 0.1422(2) 0.28241(12) 0.0428(4) Uani d . 1 . .
    H H22 0.7601 0.1289 0.2315 0.051 Uiso calc R 1 . .
    C C23 0.6120(2) 0.2329(2) 0.29685(12) 0.0444(4) Uani d . 1 . .
    H H23 0.5571 0.2799 0.2549 0.053 Uiso calc R 1 . .
    C C24 0.5710(2) 0.2549(2) 0.37219(12) 0.0429(4) Uani d . 1 . .
    H H24 0.4891 0.3156 0.3810 0.051 Uiso calc R 1 . .
    C C25 0.9797(3) -0.0505(2) 0.26169(12) 0.0444(4) Uani d . 1 . .
    H H25A 0.8811 -0.0784 0.2163 0.053 Uiso calc R 1 . .
    H H25B 1.0408 -0.1403 0.2597 0.053 Uiso calc R 1 . .
    C C26 1.0785(2) 0.0859(2) 0.24940(12) 0.0447(4) Uani d . 1 . .
    C C27 1.1606(3) 0.1948(3) 0.24028(15) 0.0581(6) Uani d . 1 . .
    H H27 1.2255 0.2809 0.2331 0.070 Uiso calc R 1 . .
    Cl Cl1 0.29951(8) 0.29325(7) 1.06495(3) 0.0617(2) Uani d . 1 . .
    N N1 0.6140(2) 0.44298(18) 0.74604(9) 0.0423(4) Uani d . 1 . .
    O O1 0.66859(17) 0.39855(16) 0.67356(8) 0.0448(3) Uani d . 1 . .
    O O2 0.60568(17) 0.2133(2) 0.50758(8) 0.0520(4) Uani d . 1 . .
    O O3 0.93481(17) -0.02142(17) 0.33887(8) 0.0473(3) Uani d . 1 . .
loop_
    _atom_site_aniso_label
    _atom_site_aniso_U_11
    _atom_site_aniso_U_22
    _atom_site_aniso_U_33
    _atom_site_aniso_U_12
    _atom_site_aniso_U_13
    _atom_site_aniso_U_23
    C1 0.0398(9) 0.0328(8) 0.0409(9) 0.0008(7) 0.0202(7) 0.0011(7)
    C2 0.0488(11) 0.0461(11) 0.0581(12) 0.0079(8) 0.0309(9) 0.0046(9)
    C3 0.0447(11) 0.0537(12) 0.0799(15) 0.0180(9) 0.0302(11) 0.0117(11)
    C4 0.0455(11) 0.0538(12) 0.0653(13) 0.0155(9) 0.0136(10) 0.0202(10)
    C5 0.0425(10) 0.0460(10) 0.0436(10) 0.0086(8) 0.0149(8) 0.0140(8)
    C6 0.0373(8) 0.0313(8) 0.0342(8) 0.0027(6) 0.0143(7) 0.0045(6)
    C7 0.0358(8) 0.0333(8) 0.0279(8) 0.0031(6) 0.0137(6) 0.0039(6)
    C8 0.0394(8) 0.0344(8) 0.0279(8) 0.0032(7) 0.0118(7) 0.0060(6)
    C9 0.0427(10) 0.0528(11) 0.0389(9) 0.0120(8) 0.0144(8) 0.0155(8)
    C10 0.0475(11) 0.0664(13) 0.0528(12) 0.0179(10) 0.0087(9) 0.0231(10)
    C11 0.0634(13) 0.0702(14) 0.0412(11) 0.0117(11) 0.0027(10) 0.0265(10)
    C12 0.0624(13) 0.0605(12) 0.0280(9) 0.0016(10) 0.0099(8) 0.0139(8)
    C13 0.0448(9) 0.0374(9) 0.0270(8) -0.0022(7) 0.0111(7) 0.0044(6)
    C14 0.0503(10) 0.0390(9) 0.0302(8) -0.0030(7) 0.0218(7) 0.0007(7)
    C15 0.0296(7) 0.0390(9) 0.0278(8) 0.0065(6) 0.0101(6) 0.0093(6)
    C16 0.0433(9) 0.0375(9) 0.0343(9) 0.0070(7) 0.0165(7) 0.0070(7)
    C17 0.0393(9) 0.0444(10) 0.0300(8) 0.0106(7) 0.0117(7) 0.0089(7)
    C18 0.0493(10) 0.0601(12) 0.0309(9) 0.0190(9) 0.0174(8) 0.0106(8)
    C19 0.0392(9) 0.0472(10) 0.0286(8) 0.0072(7) 0.0124(7) 0.0051(7)
    C20 0.0406(9) 0.0464(10) 0.0302(8) 0.0099(7) 0.0109(7) 0.0131(7)
    C21 0.0376(9) 0.0397(9) 0.0333(8) 0.0067(7) 0.0143(7) 0.0097(7)
    C22 0.0448(10) 0.0568(11) 0.0339(9) 0.0111(8) 0.0163(7) 0.0175(8)
    C23 0.0453(10) 0.0555(11) 0.0389(9) 0.0154(8) 0.0110(8) 0.0217(8)
    C24 0.0405(9) 0.0523(11) 0.0391(9) 0.0161(8) 0.0117(8) 0.0110(8)
    C25 0.0513(10) 0.0448(10) 0.0430(10) 0.0123(8) 0.0252(8) 0.0039(8)
    C26 0.0413(9) 0.0553(11) 0.0408(10) 0.0135(8) 0.0154(8) 0.0089(8)
    C27 0.0500(11) 0.0662(14) 0.0636(14) 0.0066(10) 0.0203(10) 0.0206(11)
    Cl1 0.0751(4) 0.0780(4) 0.0412(3) 0.0068(3) 0.0364(3) 0.0093(2)
    N1 0.0581(9) 0.0403(8) 0.0368(8) 0.0081(7) 0.0263(7) 0.0101(6)
    O1 0.0603(8) 0.0456(7) 0.0381(7) 0.0079(6) 0.0277(6) 0.0131(5)
    O2 0.0505(8) 0.0849(10) 0.0285(6) 0.0301(7) 0.0174(6) 0.0122(6)
    O3 0.0562(8) 0.0576(8) 0.0425(7) 0.0274(6) 0.0266(6) 0.0192(6)
_geom_special_details
;
All e.s.d.'s (except the e.s.d. in the dihedral angle between two l.s. planes)
are estimated using the full covariance matrix. The cell e.s.d.'s are taken
into account individually in the estimation of e.s.d.'s in distances, angles
and torsion angles; correlations between e.s.d.'s in cell parameters are only
used when they are defined by crystal symmetry. An approximate (isotropic)
treatment of cell e.s.d.'s is used for estimating e.s.d.'s involving l.s.
planes.
;
loop_
    _geom_bond_atom_site_label_1
    _geom_bond_atom_site_label_2
    _geom_bond_site_symmetry_2
    _geom_bond_distance
    _geom_bond_publ_flag
    C1 C14 . 1.395(3) ?
    C1 C2 . 1.430(3) ?
    C1 C6 . 1.441(2) ?
    C2 C3 . 1.345(3) ?
    C2 H2 . 0.9300 ?
    C3 C4 . 1.416(3) ?
    C3 H3 . 0.9300 ?
    C4 C5 . 1.355(3) ?
    C4 H4 . 0.9300 ?
    C5 C6 . 1.427(2) ?
    C5 H5 . 0.9300 ?
    C6 C7 . 1.404(2) ?
    C7 C8 . 1.406(2) ?
    C7 C15 . 1.487(2) ?
    C8 C9 . 1.424(3) ?
    C8 C13 . 1.440(2) ?
    C9 C10 . 1.358(3) ?
    C9 H9 . 0.9300 ?
    C10 C11 . 1.407(3) ?
    C10 H10 . 0.9300 ?
    C11 C12 . 1.348(3) ?
    C11 H11 . 0.9300 ?
    C12 C13 . 1.427(3) ?
    C12 H12 . 0.9300 ?
    C13 C14 . 1.390(3) ?
    C14 Cl1 . 1.7434(17) ?
    C15 N1 . 1.308(2) ?
    C15 C16 . 1.416(2) ?
    C16 C17 . 1.340(2) ?
    C16 H16 . 0.9300 ?
    C17 O1 . 1.349(2) ?
    C17 C18 . 1.485(2) ?
    C18 O2 . 1.418(2) ?
    C18 H18A . 0.9700 ?
    C18 H18B . 0.9700 ?
    C19 C20 . 1.376(3) ?
    C19 O2 . 1.377(2) ?
    C19 C24 . 1.386(3) ?
    C20 C21 . 1.398(2) ?
    C20 H20 . 0.9300 ?
    C21 O3 . 1.374(2) ?
    C21 C22 . 1.382(2) ?
    C22 C23 . 1.385(3) ?
    C22 H22 . 0.9300 ?
    C23 C24 . 1.379(3) ?
    C23 H23 . 0.9300 ?
    C24 H24 . 0.9300 ?
    C25 O3 . 1.426(2) ?
    C25 C26 . 1.461(3) ?
    C25 H25A . 0.9700 ?
    C25 H25B . 0.9700 ?
    C26 C27 . 1.176(3) ?
    C27 H27 . 0.9300 ?
    N1 O1 . 1.4082(19) ?
loop_
    _geom_angle_atom_site_label_1
    _geom_angle_atom_site_label_2
    _geom_angle_atom_site_label_3
    _geom_angle_site_symmetry_1
    _geom_angle_site_symmetry_3
    _geom_angle
    _geom_angle_publ_flag
    C14 C1 C2 . . 123.58(17) ?
    C14 C1 C6 . . 118.09(16) ?
    C2 C1 C6 . . 118.33(17) ?
    C3 C2 C1 . . 121.36(19) ?
    C3 C2 H2 . . 119.3 ?
    C1 C2 H2 . . 119.3 ?
    C2 C3 C4 . . 120.68(19) ?
    C2 C3 H3 . . 119.7 ?
    C4 C3 H3 . . 119.7 ?
    C5 C4 C3 . . 120.19(19) ?
    C5 C4 H4 . . 119.9 ?
    C3 C4 H4 . . 119.9 ?
    C4 C5 C6 . . 121.70(18) ?
    C4 C5 H5 . . 119.1 ?
    C6 C5 H5 . . 119.1 ?
    C7 C6 C5 . . 122.69(16) ?
    C7 C6 C1 . . 119.58(15) ?
    C5 C6 C1 . . 117.71(16) ?
    C6 C7 C8 . . 120.95(15) ?
    C6 C7 C15 . . 120.45(14) ?
    C8 C7 C15 . . 118.59(15) ?
    C7 C8 C9 . . 122.18(15) ?
    C7 C8 C13 . . 119.87(16) ?
    C9 C8 C13 . . 117.94(15) ?
    C10 C9 C8 . . 121.44(18) ?
    C10 C9 H9 . . 119.3 ?
    C8 C9 H9 . . 119.3 ?
    C9 C10 C11 . . 120.4(2) ?
    C9 C10 H10 . . 119.8 ?
    C11 C10 H10 . . 119.8 ?
    C12 C11 C10 . . 120.54(18) ?
    C12 C11 H11 . . 119.7 ?
    C10 C11 H11 . . 119.7 ?
    C11 C12 C13 . . 121.53(18) ?
    C11 C12 H12 . . 119.2 ?
    C13 C12 H12 . . 119.2 ?
    C14 C13 C12 . . 123.94(17) ?
    C14 C13 C8 . . 117.93(16) ?
    C12 C13 C8 . . 118.13(18) ?
    C13 C14 C1 . . 123.58(16) ?
    C13 C14 Cl1 . . 118.27(14) ?
    C1 C14 Cl1 . . 118.15(15) ?
    N1 C15 C16 . . 111.40(15) ?
    N1 C15 C7 . . 120.84(15) ?
    C16 C15 C7 . . 127.76(15) ?
    C17 C16 C15 . . 104.87(16) ?
    C17 C16 H16 . . 127.6 ?
    C15 C16 H16 . . 127.6 ?
    C16 C17 O1 . . 109.76(16) ?
    C16 C17 C18 . . 133.60(18) ?
    O1 C17 C18 . . 116.60(16) ?
    O2 C18 C17 . . 107.63(15) ?
    O2 C18 H18A . . 110.2 ?
    C17 C18 H18A . . 110.2 ?
    O2 C18 H18B . . 110.2 ?
    C17 C18 H18B . . 110.2 ?
    H18A C18 H18B . . 108.5 ?
    C20 C19 O2 . . 123.81(16) ?
    C20 C19 C24 . . 121.26(16) ?
    O2 C19 C24 . . 114.93(16) ?
    C19 C20 C21 . . 118.90(16) ?
    C19 C20 H20 . . 120.6 ?
    C21 C20 H20 . . 120.6 ?
    O3 C21 C22 . . 124.87(16) ?
    O3 C21 C20 . . 114.38(15) ?
    C22 C21 C20 . . 120.76(17) ?
    C21 C22 C23 . . 118.85(17) ?
    C21 C22 H22 . . 120.6 ?
    C23 C22 H22 . . 120.6 ?
    C24 C23 C22 . . 121.41(16) ?
    C24 C23 H23 . . 119.3 ?
    C22 C23 H23 . . 119.3 ?
    C23 C24 C19 . . 118.82(17) ?
    C23 C24 H24 . . 120.6 ?
    C19 C24 H24 . . 120.6 ?
    O3 C25 C26 . . 112.99(15) ?
    O3 C25 H25A . . 109.0 ?
    C26 C25 H25A . . 109.0 ?
    O3 C25 H25B . . 109.0 ?
    C26 C25 H25B . . 109.0 ?
    H25A C25 H25B . . 107.8 ?
    C27 C26 C25 . . 178.8(2) ?
    C26 C27 H27 . . 180.0 ?
    C15 N1 O1 . . 105.45(14) ?
    C17 O1 N1 . . 108.51(13) ?
    C19 O2 C18 . . 117.55(14) ?
    C21 O3 C25 . . 117.66(14) ?
loop_
    _geom_hbond_atom_site_label_D
    _geom_hbond_atom_site_label_H
    _geom_hbond_atom_site_label_A
    _geom_hbond_site_symmetry_A
    _geom_hbond_distance_DH
    _geom_hbond_distance_HA
    _geom_hbond_distance_DA
    _geom_hbond_angle_DHA
    _geom_hbond_publ_flag
    C27 H27 N1 2_766 0.93 2.57 3.465(3) 162.8 yes
    C16 H16 Cg 2_656 0.93 2.67 3.431(2) 139.7 yes
data_global
_journal_date_recd_electronic     2009-04-23
_journal_date_accepted     2009-05-21
_journal_name_full     'Acta Crystallographica, Section E'
_journal_year     2009
_journal_volume     65
_journal_issue      6
_journal_page_first     o1401
_journal_page_last     o1401
_journal_paper_category     QO
_journal_coeditor_code     CV2557
_publ_contact_author_name     'Jianming Zhang'
_publ_contact_author_address
;
Key Laboratory of Pesticide and Chemical Biology of Ministry of Education
College of Chemistry
Central China Normal University
Wuhan  430079
People's Republic of China
;
_publ_contact_author_email     bluemzj@163.com
_publ_contact_author_fax     '86 27 67867955'
_publ_contact_author_phone     '86 27 67867955'
_publ_section_title
;
3-(10-Chloro-9-anthryl)-5-[3-(prop-2-ynyloxy)phenoxymethyl]isoxazole
;
loop_
    _publ_author_name
    _publ_author_address
    'Juan Li'
;
Key Laboratory of Pesticide and Chemical Biology of Ministry of Education
College of Chemistry
Central China Normal University
Wuhan 430079
People's Republic of China
;
    'Hailing Xi'
;
6th Department
Research Institute of Chemical Defence
Beijing 102205
People's Republic of China
;
    'Jianming Zhang'
;
Key Laboratory of Pesticide and Chemical Biology of Ministry of Education
College of Chemistry
Central China Normal University
Wuhan 430079
People's Republic of China
;
_publ_section_synopsis     .
