# Supplementary material for: 3-(10-Chloro-9-anthr­yl)-5-[3-(prop-2-yn­yloxy)phenoxy­meth­yl]isoxazole
Source: Acta Crystallogr Sect E Struct Rep Online. 2009 May 29;65(Pt 6):o1401. doi: 10.1107/S1600536809019229 (PMC2969672; doi:10.1107/S1600536809019229)
Supplement: Supplementary file 2 [file e-65-o1401-Isup2.hkl]

# 
# h,k,l, Fc-squared, Fo-squared, sigma(Fo-squared) and status flag 
# 
data_I
_shelx_title ' 090420am in P-1' 
_shelx_refln_list_code          4 
_shelx_F_calc_maximum      204.58 
_exptl_crystal_F_000       456.00 
_reflns_d_resolution_high  0.7964 
 
loop_ 
 _symmetry_equiv_pos_as_xyz 
 'x, y, z' 
 '-x, -y, -z' 
 
_cell_length_a     8.4816 
_cell_length_b     8.6450 
_cell_length_c    16.8606 
_cell_angle_alpha 100.364 
_cell_angle_beta  103.596 
_cell_angle_gamma  94.965 
 
_shelx_F_squared_multiplier     1.000 
 
loop_ 
 _refln_index_h 
 _refln_index_k 
 _refln_index_l 
 _refln_F_squared_calc 
 _refln_F_squared_meas 
 _refln_F_squared_sigma 
 _refln_observed_status 
   1   0   0     4583.59     3985.31     84.75 o 
   2   0   0     1287.55     1355.50     61.95 o 
   3   0   0     1728.72     1723.37     85.63 o 
   4   0   0      259.57      282.84     10.64 o 
   5   0   0        1.14        1.14      0.67 o 
   6   0   0       68.79       66.94      4.73 o 
   7   0   0        1.11        3.14      0.34 o 
   8   0   0        0.03        0.75      0.50 o 
   9   0   0       37.14       36.06      2.48 o 
  10   0   0        0.02        1.04      1.27 o 
 -10   1   0        1.26        2.06      0.81 o 
  -9   1   0        1.73        1.76      1.62 o 
  -8   1   0       21.12       16.71      1.86 o 
  -7   1   0       11.08        9.90      0.97 o 
  -6   1   0      287.42      271.67      8.73 o 
  -5   1   0       58.15       58.05      2.77 o 
  -4   1   0     3033.33     3265.61    191.59 o 
  -3   1   0     2618.01     2666.90    146.43 o 
  -2   1   0     4013.48     4215.77    353.19 o 
  -1   1   0      438.93      568.51     72.51 o 
   0   1   0      167.38       10.50     13.27 o 
   1   1   0     7207.23     6119.20     57.72 o 
   2   1   0     4412.59     4057.55    221.80 o 
   3   1   0      215.61      224.57      8.50 o 
   4   1   0      682.02      741.74     42.35 o 
   5   1   0      546.38      633.31     29.35 o 
   6   1   0       56.09       45.75      3.98 o 
   7   1   0       88.80       87.75      2.27 o 
   8   1   0       20.86       18.96      1.19 o 
   9   1   0        2.68        2.76      0.87 o 
  10   1   0        6.56        7.34      1.69 o 
 -10   2   0        0.00        0.23      0.58 o 
  -9   2   0        0.16        0.26      0.85 o 
  -8   2   0       30.03       24.60      1.33 o 
  -7   2   0       15.52       16.67      0.76 o 
  -6   2   0        0.05        1.47      0.33 o 
  -5   2   0       93.32      102.68      6.97 o 
  -4   2   0       96.34      102.03      5.66 o 
  -3   2   0      512.55      651.12     51.86 o 
  -2   2   0     1377.54     1452.90    113.59 o 
  -1   2   0      444.45      442.31     14.54 o 
   0   2   0     4755.05     4536.53     56.43 o 
   1   2   0    41852.35    16344.15    105.75 o 
   2   2   0        9.91        1.62      5.51 o 
   3   2   0     1464.94     1518.35     42.74 o 
   4   2   0       43.55       47.58      4.41 o 
   5   2   0        1.82        2.16      0.40 o 
   6   2   0        8.65        7.84      0.63 o 
   7   2   0      141.96      123.27      7.31 o 
   8   2   0        4.65        5.31      0.88 o 
   9   2   0       22.72       25.28      1.84 o 
 -10   3   0        4.15        7.38      1.13 o 
  -9   3   0       29.18       32.78      4.61 o 
  -8   3   0       19.45       19.17      2.54 o 
  -7   3   0      100.85       91.17     10.55 o 
  -6   3   0       94.74       87.82      4.22 o 
  -5   3   0       13.90       16.24      0.82 o 
  -4   3   0      140.58      176.36     19.47 o 
  -3   3   0     3203.86     3596.36    291.34 o 
  -2   3   0       53.00       55.89      5.28 o 
  -1   3   0       40.80       24.11      0.24 o 
   0   3   0      530.76      560.27      6.52 o 
   1   3   0       69.94      181.35     17.71 o 
   2   3   0      384.34      301.47      2.76 o 
   3   3   0      879.29      967.58     59.04 o 
   4   3   0      127.17      129.30      1.92 o 
   5   3   0      506.16      483.29     20.33 o 
   6   3   0       72.68       62.44      2.06 o 
   7   3   0       29.55       27.62      1.80 o 
   8   3   0       17.26       17.70      1.89 o 
   9   3   0        2.73        5.16      1.62 o 
 -10   4   0        6.21        4.87      1.27 o 
  -9   4   0       13.76       13.06      1.58 o 
  -8   4   0        7.03        7.81      1.24 o 
  -7   4   0       11.27       12.43      0.46 o 
  -6   4   0        1.10        0.46      1.01 o 
  -5   4   0        4.69        4.62      3.82 o 
  -4   4   0      197.05      194.33     15.15 o 
  -3   4   0      228.18      247.88     19.26 o 
  -2   4   0      135.61      132.70     11.43 o 
  -1   4   0      619.89      644.31     23.99 o 
   0   4   0      120.30      110.89      1.58 o 
   1   4   0     1760.12     1997.89     55.59 o 
   2   4   0     5507.09     5654.80    196.54 o 
   3   4   0       28.69       23.33      3.50 o 
   4   4   0      726.36      722.02     30.10 o 
   5   4   0       43.87       43.55      3.35 o 
   6   4   0       47.22       45.20      2.84 o 
   7   4   0        8.46        9.42      2.31 o 
   8   4   0        5.40        7.10      1.27 o 
  -9   5   0        1.40        0.82      0.70 o 
  -8   5   0       48.30       49.58      6.31 o 
  -7   5   0        3.59        3.17      0.40 o 
  -6   5   0       12.59       10.19      5.27 o 
  -5   5   0      283.27      289.58     19.82 o 
  -4   5   0        0.03        0.36      0.81 o 
  -3   5   0       16.07       23.03      1.64 o 
  -2   5   0      462.20      503.77     31.24 o 
  -1   5   0        8.35       13.32      1.02 o 
   0   5   0       11.72       18.07      1.37 o 
   1   5   0       79.03       90.78      4.21 o 
   2   5   0      604.87      608.35     15.10 o 
   3   5   0      240.52      280.14      5.87 o 
   4   5   0      426.69      395.97     34.13 o 
   5   5   0        4.02        4.44      3.25 o 
   6   5   0       11.87       10.26      1.35 o 
   7   5   0        3.18        3.57      0.82 o 
   8   5   0        1.67        1.61      0.63 o 
  -9   6   0        5.53        9.66      1.42 o 
  -8   6   0        2.88        2.87      0.87 o 
  -7   6   0       25.27       21.72      1.75 o 
  -6   6   0        2.92        2.83      1.52 o 
  -5   6   0        3.44        2.83      0.51 o 
  -4   6   0        5.06        5.27      0.44 o 
  -3   6   0        6.59        4.62      1.69 o 
  -2   6   0      186.05      205.89     15.70 o 
  -1   6   0       22.70       19.46      1.43 o 
   0   6   0       28.30       35.26      1.51 o 
   1   6   0       97.72      106.97      3.60 o 
   2   6   0       83.30       91.74      3.33 o 
   3   6   0       19.89       25.82      4.94 o 
   4   6   0       52.41       60.54     10.54 o 
   5   6   0       55.12       47.10      3.44 o 
   6   6   0        0.22        0.55      0.58 o 
   7   6   0        0.12        0.01      0.47 o 
  -8   7   0        2.82        3.12      0.67 o 
  -7   7   0       57.62       51.72      2.94 o 
  -6   7   0        5.02        5.05      1.02 o 
  -5   7   0       11.89        9.85      1.66 o 
  -4   7   0       46.41       39.29      1.59 o 
  -3   7   0       19.62       23.70      0.93 o 
  -2   7   0        0.67        1.11      0.90 o 
  -1   7   0        0.20        0.02      0.38 o 
   0   7   0        9.80        9.09      1.68 o 
   1   7   0       70.71       74.81      3.27 o 
   2   7   0       25.93       24.94      1.55 o 
   3   7   0        5.81        6.20      1.08 o 
   4   7   0        1.77        2.22      0.48 o 
   5   7   0       12.99       12.60      2.96 o 
   6   7   0        8.50       10.33      1.89 o 
  -7   8   0       20.76       17.60      2.58 o 
  -6   8   0        8.05        7.20      1.24 o 
  -5   8   0        0.94        1.61      0.59 o 
  -4   8   0       11.69       11.80      1.14 o 
  -3   8   0        0.00        0.02      1.15 o 
  -2   8   0        0.19        0.01      0.92 o 
  -1   8   0       11.72       15.59      2.00 o 
   0   8   0       46.49       48.18      2.89 o 
   1   8   0        0.72        0.85      0.42 o 
   2   8   0        1.53        4.96      1.04 o 
   3   8   0        6.44        5.56      1.66 o 
   4   8   0        5.21        3.02      1.96 o 
   5   8   0        3.55        5.68      0.72 o 
  -6   9   0        0.03        1.18      0.60 o 
  -5   9   0       11.97       12.33      1.72 o 
  -4   9   0        7.79        6.31      1.62 o 
  -3   9   0        9.97       13.99      2.84 o 
  -2   9   0        4.95        4.46      1.12 o 
  -1   9   0        0.98        2.10      1.12 o 
   0   9   0        9.69        9.99      1.88 o 
   2   9   0        2.88        2.75      1.77 o 
   3   9   0        6.40        7.23      1.10 o 
   4   9   0        3.55        3.21      1.50 o 
  -4  10   0        3.40        2.68      1.19 o 
  -3  10   0        7.05        7.99      1.74 o 
  -2  10   0        0.04        0.05      0.77 o 
  -1  10   0        0.00        1.06      0.96 o 
   2  10   0        9.39       12.59      2.19 o 
  -2 -10   1        1.36        0.46      0.73 o 
   1 -10   1       40.33       43.79      3.54 o 
   2 -10   1        0.04        1.30      0.96 o 
   3 -10   1       30.21       26.85      2.81 o 
   4 -10   1       14.84       16.12      2.89 o 
  -4  -9   1        1.05        2.58      0.94 o 
  -3  -9   1        1.89        2.28      0.77 o 
  -2  -9   1        4.94        7.21      1.54 o 
  -1  -9   1        3.49        4.32      1.15 o 
   0  -9   1        9.04        8.61      1.74 o 
   1  -9   1      100.14       98.18      4.77 o 
   2  -9   1        1.42        3.55      1.00 o 
   3  -9   1       62.49       58.78      3.88 o 
   4  -9   1       88.14       80.11      5.04 o 
   5  -9   1        3.24        4.82      0.96 o 
   6  -9   1       15.07       17.46      2.10 o 
  -5  -8   1        4.61        4.14      1.69 o 
  -4  -8   1        0.00        0.14      0.52 o 
  -3  -8   1        8.11       10.92      1.96 o 
  -2  -8   1       26.05       26.00      1.55 o 
  -1  -8   1       46.73       45.81      2.37 o 
   0  -8   1        7.98        8.75      1.02 o 
   1  -8   1       14.51       14.45      1.92 o 
   2  -8   1       96.01       94.12      5.20 o 
   3  -8   1        2.18        0.20      0.81 o 
   4  -8   1        9.45       11.60      1.26 o 
   5  -8   1        3.79        4.53      0.89 o 
   6  -8   1       39.13       37.31      2.36 o 
   7  -8   1        0.26        1.92      0.67 o 
  -7  -7   1        0.20        0.40      0.68 o 
  -6  -7   1       83.06       73.26      9.42 o 
  -5  -7   1       10.43       10.21      1.10 o 
  -4  -7   1       24.51       22.07      3.04 o 
  -3  -7   1        6.30        8.13      1.13 o 
  -2  -7   1      306.21      321.21      9.05 o 
  -1  -7   1        0.07        0.34      1.00 o 
   0  -7   1        0.11        0.46      0.43 o 
   1  -7   1       52.90       56.20      1.55 o 
   2  -7   1      120.28      135.82     11.50 o 
   3  -7   1        3.45        2.65      0.64 o 
   4  -7   1       34.54       33.78      1.62 o 
   5  -7   1       56.14       47.92      2.91 o 
   6  -7   1       44.58       39.07      2.40 o 
   7  -7   1        6.49        6.97      1.37 o 
   8  -7   1       10.39       11.07      1.43 o 
  -7  -6   1       20.05       17.48      2.00 o 
  -6  -6   1        9.16       10.96      1.74 o 
  -5  -6   1      187.78      160.49     11.52 o 
  -4  -6   1      137.24      134.91     17.17 o 
  -3  -6   1      186.63      192.27     10.66 o 
  -2  -6   1       16.43       16.76      1.13 o 
  -1  -6   1        4.38        5.86      0.70 o 
   0  -6   1        0.01        0.06      0.39 o 
   1  -6   1       23.35       17.40      1.04 o 
   2  -6   1        0.37        0.91      0.48 o 
   3  -6   1        9.00        9.36      4.53 o 
   4  -6   1        1.24        1.79      0.52 o 
   5  -6   1        0.52        0.22      0.98 o 
   6  -6   1       47.53       46.11      2.92 o 
   7  -6   1        7.05        9.13      1.31 o 
   8  -6   1       15.90       14.15      1.96 o 
   9  -6   1        0.61        2.23      1.00 o 
  -8  -5   1        3.34        4.03      0.90 o 
  -7  -5   1        8.19       10.33      1.51 o 
  -6  -5   1       10.17        9.83      1.40 o 
  -5  -5   1       11.90       12.09      1.76 o 
  -4  -5   1        5.73        6.77      1.34 o 
  -3  -5   1      444.74      464.14     16.75 o 
  -2  -5   1       39.26       58.58      1.90 o 
  -1  -5   1        7.43        3.25      1.05 o 
   0  -5   1      867.38      940.65     36.85 o 
   1  -5   1        3.74        4.17      0.65 o 
   2  -5   1        2.89        3.27      0.50 o 
   3  -5   1      317.18      332.94     24.48 o 
   4  -5   1        8.17       10.09      3.57 o 
   5  -5   1       57.88       57.63      9.35 o 
   6  -5   1        6.97        6.05      2.96 o 
   7  -5   1        0.57        0.55      1.71 o 
   8  -5   1        5.35        5.52      1.02 o 
   9  -5   1        7.68       12.87      2.98 o 
  -9  -4   1       10.09       11.64      1.70 o 
  -8  -4   1        7.58        8.57      1.54 o 
  -7  -4   1        0.84        0.79      0.64 o 
  -6  -4   1       46.20       44.10      2.83 o 
  -5  -4   1      109.55      100.48      4.58 o 
  -4  -4   1        0.33        0.21      0.86 o 
  -3  -4   1        2.83        6.08      0.81 o 
  -2  -4   1      404.25      409.89     23.06 o 
  -1  -4   1      115.26      103.90      2.05 o 
   0  -4   1      250.41      276.01      9.73 o 
   1  -4   1        8.02       10.49      0.42 o 
   2  -4   1      203.02      175.09     12.46 o 
   3  -4   1      186.42      199.97     15.21 o 
   4  -4   1       95.92       93.61      8.20 o 
   5  -4   1        3.72        2.71      1.54 o 
   6  -4   1       19.41       17.24      5.88 o 
   7  -4   1        6.93        9.25      0.36 o 
   8  -4   1        1.64        2.30      0.82 o 
   9  -4   1       10.55        8.62      1.85 o 
  -9  -3   1        3.83        4.98      1.07 o 
  -8  -3   1        7.28        9.35      1.37 o 
  -7  -3   1        8.06        9.20      0.85 o 
  -6  -3   1        1.57        2.10      0.36 o 
  -5  -3   1       53.49       50.65      1.65 o 
  -4  -3   1      215.39      192.50     15.56 o 
  -3  -3   1        6.59        4.21      1.01 o 
  -2  -3   1      819.08      600.06     11.45 o 
  -1  -3   1      874.42      858.84     25.69 o 
   0  -3   1      313.29      364.52     11.58 o 
   1  -3   1      987.00     1055.84     62.89 o 
   2  -3   1       79.35       87.36      6.31 o 
   3  -3   1       13.37       16.24      6.54 o 
   4  -3   1       14.14       16.18      1.80 o 
   5  -3   1       31.81       29.41      2.32 o 
   6  -3   1       27.11       22.96      3.96 o 
   7  -3   1        3.08        4.25      1.80 o 
   8  -3   1        4.72        7.53      0.45 o 
   9  -3   1        4.30        4.60      1.26 o 
  10  -3   1        9.15       12.33      1.73 o 
  -9  -2   1       14.93       16.32      1.61 o 
  -8  -2   1        9.79       11.30      1.20 o 
  -7  -2   1       95.49       95.30      2.68 o 
  -6  -2   1        2.84        1.78      0.85 o 
  -5  -2   1       30.01       36.32      3.32 o 
  -4  -2   1      266.38      286.47     16.75 o 
  -3  -2   1        8.83        9.78      4.46 o 
  -2  -2   1     1502.67     1927.44     83.77 o 
  -1  -2   1        0.12       72.52     13.98 o 
   0  -2   1     1136.35     1135.54      5.05 o 
   1  -2   1        1.61        7.36      6.62 o 
   2  -2   1      488.19      522.19     55.60 o 
   3  -2   1       22.94       35.39      2.27 o 
   4  -2   1      684.29      767.34     38.05 o 
   5  -2   1      328.80      316.45     15.51 o 
   6  -2   1        0.53        1.11      0.41 o 
   7  -2   1        2.13        1.07      0.94 o 
   8  -2   1       12.76       15.09      0.85 o 
   9  -2   1        0.12        0.02      0.58 o 
  10  -2   1        0.32        1.19      0.73 o 
 -10  -1   1        0.58        2.16      0.81 o 
  -9  -1   1        5.90        5.84      0.98 o 
  -8  -1   1       11.52       13.59      1.25 o 
  -7  -1   1       27.62       25.61      1.65 o 
  -6  -1   1       20.78       26.76      1.02 o 
  -5  -1   1      459.27      510.87     37.32 o 
  -4  -1   1      421.75      397.35     15.61 o 
  -3  -1   1      247.43      272.65      8.26 o 
  -2  -1   1     2605.11     2407.73    209.33 o 
  -1  -1   1     2037.29     1454.93      3.53 o 
   0  -1   1     6647.35     5573.60    136.31 o 
   1  -1   1     6331.94     5142.60    414.83 o 
   2  -1   1     7073.36     6022.45    343.11 o 
   3  -1   1      506.17      526.31     30.08 o 
   4  -1   1      512.80      517.65     21.60 o 
   5  -1   1       30.03       29.14      2.68 o 
   6  -1   1       28.09       29.96      0.95 o 
   7  -1   1       48.98       44.04      3.65 o 
   8  -1   1        4.62        3.25      1.43 o 
   9  -1   1       21.00       23.92      1.60 o 
  10  -1   1        2.79        4.11      1.77 o 
 -10   0   1        1.76        2.00      1.07 o 
  -9   0   1      123.73      105.34     12.50 o 
  -8   0   1       21.18       18.31      1.19 o 
  -7   0   1      118.07      106.22     10.82 o 
  -6   0   1       37.80       43.03      2.92 o 
  -5   0   1      780.93      765.70     39.69 o 
  -4   0   1       23.27       21.50      0.27 o 
  -3   0   1        0.76        1.98      0.39 o 
  -2   0   1     3249.02     3099.37    185.91 o 
  -1   0   1      141.91      277.10    152.93 o 
   1   0   1       36.88        8.84     14.49 o 
   2   0   1      697.68      774.20     32.46 o 
   3   0   1      204.17      255.38      8.64 o 
   4   0   1      408.67      471.58     23.80 o 
   5   0   1       18.71       17.81      0.91 o 
   6   0   1       80.01       71.83      4.02 o 
   7   0   1        2.66        3.11      1.05 o 
   8   0   1        6.78        7.03      0.78 o 
   9   0   1        0.32        0.31      0.90 o 
  10   0   1        0.00        0.30      0.77 o 
 -10   1   1        0.75        1.77      0.67 o 
  -9   1   1        2.03        2.54      1.69 o 
  -8   1   1       27.34       23.28      2.25 o 
  -7   1   1       14.73       13.89      1.31 o 
  -6   1   1       93.65       77.18      3.87 o 
  -5   1   1       53.84       89.70      5.45 o 
  -4   1   1      929.55     1109.33     62.36 o 
  -3   1   1       17.32       30.75      5.04 o 
  -2   1   1       28.40       50.67     11.38 o 
  -1   1   1      401.58      440.64     99.56 o 
   0   1   1      662.79      874.72      2.15 o 
   1   1   1     7165.30     6057.20     62.46 o 
   2   1   1     1866.68     1743.62    140.64 o 
   3   1   1        4.69        3.63      0.15 o 
   4   1   1      644.92      659.52     39.10 o 
   5   1   1      211.13      219.41     13.26 o 
   6   1   1      127.05      111.07      6.47 o 
   7   1   1        2.43        4.40      0.47 o 
   8   1   1        2.05        3.18      0.51 o 
   9   1   1       16.27       18.67      2.14 o 
 -10   2   1        0.02        0.23      0.64 o 
  -9   2   1        0.79        0.44      0.58 o 
  -8   2   1       39.58       28.63      5.27 o 
  -7   2   1        0.03        0.51      0.70 o 
  -6   2   1       26.40       27.59      1.74 o 
  -5   2   1       28.25       19.55      2.89 o 
  -4   2   1      927.79     1032.59     58.24 o 
  -3   2   1        9.64       12.56      0.42 o 
  -2   2   1       35.50       37.51      4.09 o 
  -1   2   1     2137.84     2055.00     87.67 o 
   0   2   1     9001.54     9310.97    461.16 o 
   1   2   1     7825.71     6300.46    198.39 o 
   2   2   1     3186.86     2741.11     52.57 o 
   3   2   1        0.94        0.06      2.66 o 
   4   2   1       35.72       24.46      0.53 o 
   5   2   1      228.58      224.55     11.92 o 
   6   2   1       69.63       69.35      4.97 o 
   7   2   1       65.75       57.93      2.16 o 
   8   2   1        6.11        7.10      1.43 o 
   9   2   1       19.17       21.77      1.85 o 
 -10   3   1       32.50       32.89      4.05 o 
  -9   3   1        5.70        6.36      1.38 o 
  -8   3   1        7.76        9.38      0.53 o 
  -7   3   1       64.18       62.59      7.72 o 
  -6   3   1        2.66        2.18      0.32 o 
  -5   3   1       15.04       10.58      2.04 o 
  -4   3   1      281.66      415.69     45.92 o 
  -3   3   1     1138.53     1351.26    122.43 o 
  -2   3   1        0.04        2.73      0.35 o 
  -1   3   1     1457.56     1561.57     66.92 o 
   0   3   1     2233.74     2293.74     70.43 o 
   1   3   1      793.71      642.89     23.66 o 
   2   3   1      553.89      491.40      5.17 o 
   3   3   1     1782.21     1721.15     78.26 o 
   4   3   1       29.39       32.92      0.75 o 
   5   3   1      250.59      235.64     14.71 o 
   6   3   1      147.83      139.95      7.53 o 
   7   3   1       48.94       43.18      3.25 o 
   8   3   1       28.66       25.36      2.02 o 
   9   3   1        3.48        4.81      1.17 o 
 -10   4   1        4.89        5.95      1.12 o 
  -9   4   1       18.03       16.19      2.48 o 
  -8   4   1        0.01        0.77      0.62 o 
  -7   4   1        0.03        0.02      0.89 o 
  -6   4   1       14.61       12.28      0.30 o 
  -5   4   1       41.95       38.67      7.52 o 
  -4   4   1       41.02       32.08      6.44 o 
  -3   4   1     2144.68     2473.05    192.99 o 
  -2   4   1       48.37       66.65      4.75 o 
  -1   4   1      207.02      180.99      6.43 o 
   0   4   1      423.21      439.85     13.44 o 
   1   4   1      734.10      793.22     18.97 o 
   2   4   1     1147.53     1318.88     42.33 o 
   3   4   1      645.23      623.16     12.95 o 
   4   4   1      161.41      154.48      2.34 o 
   5   4   1        6.55        6.18      1.40 o 
   6   4   1       47.53       47.20      4.35 o 
   7   4   1        3.19        4.78      0.89 o 
   8   4   1        0.10        0.75      0.48 o 
  -9   5   1       16.99       16.67      3.40 o 
  -8   5   1      110.89       96.76      6.98 o 
  -7   5   1        1.79        0.95      0.44 o 
  -6   5   1        2.83        4.66      2.51 o 
  -5   5   1       25.99       30.88      0.64 o 
  -4   5   1       44.60       42.30      2.29 o 
  -3   5   1      214.09      253.40     41.37 o 
  -2   5   1      126.55      123.50      6.48 o 
  -1   5   1      890.10      937.40      7.18 o 
   0   5   1      129.04      138.13      7.71 o 
   1   5   1       80.23       98.24      2.03 o 
   2   5   1       37.75       38.52      2.14 o 
   3   5   1       27.01       37.57      0.87 o 
   4   5   1      150.69      145.20     28.72 o 
   5   5   1       93.97       96.24     11.19 o 
   6   5   1       93.09       82.84      5.56 o 
   7   5   1        0.53        1.88      0.64 o 
   8   5   1       16.19       17.60      2.23 o 
  -9   6   1        0.17        1.15      1.12 o 
  -8   6   1       12.91       12.14      1.60 o 
  -7   6   1        8.07       12.38      1.68 o 
  -6   6   1        0.17        0.27      0.53 o 
  -5   6   1        3.34        1.83      2.22 o 
  -4   6   1      231.14      246.18     44.34 o 
  -3   6   1       98.98      108.51      9.87 o 
  -2   6   1      188.05      211.02     12.89 o 
  -1   6   1        0.02        0.13      0.62 o 
   0   6   1       93.17      112.25      4.04 o 
   1   6   1        2.98        2.07      1.01 o 
   2   6   1      244.53      224.76     15.91 o 
   3   6   1      250.42      227.55     20.91 o 
   4   6   1      323.33      288.75     33.31 o 
   5   6   1        0.19        0.06      0.73 o 
   6   6   1        0.85        3.81      0.60 o 
   7   6   1        4.91        6.49      2.56 o 
  -8   7   1        3.34        4.54      0.85 o 
  -7   7   1       40.02       37.35      2.24 o 
  -6   7   1       40.39       38.62      2.19 o 
  -5   7   1        2.84        3.16      2.19 o 
  -4   7   1        0.50        0.28      1.00 o 
  -3   7   1        0.98        1.07      0.65 o 
  -2   7   1       10.10        9.67      1.07 o 
  -1   7   1       11.34        8.51      1.44 o 
   0   7   1      315.37      332.18     11.73 o 
   1   7   1       11.97       15.31      2.08 o 
   2   7   1      158.94      149.82      9.64 o 
   3   7   1       68.92       53.97      4.79 o 
   4   7   1        0.47        0.70      0.67 o 
   5   7   1       28.94       21.36      3.35 o 
   6   7   1        9.61        8.39      1.03 o 
  -7   8   1        3.71        4.41      1.88 o 
  -6   8   1        8.80        8.44      1.31 o 
  -5   8   1        2.13        3.11      1.13 o 
  -4   8   1       16.26       13.94      1.17 o 
  -3   8   1       97.57       87.25      4.31 o 
  -2   8   1        5.79        5.85      0.81 o 
  -1   8   1        2.35        2.71      1.23 o 
   0   8   1       17.02       16.82      1.74 o 
   1   8   1       18.03       19.79      1.59 o 
   2   8   1        0.12        0.24      0.56 o 
   3   8   1        0.46        2.25      0.83 o 
   4   8   1        0.91        1.86      1.98 o 
   5   8   1       19.52       23.22      2.00 o 
  -6   9   1       24.34       23.65      2.34 o 
  -5   9   1        3.83        3.26      0.95 o 
  -4   9   1        0.44        1.25      0.57 o 
  -3   9   1        4.46        7.55      2.35 o 
  -2   9   1        0.19        0.51      0.81 o 
   0   9   1        3.10        4.84      1.43 o 
   1   9   1       82.74       83.43     11.00 o 
   2   9   1        0.74        2.18      1.25 o 
   3   9   1        0.84        0.96      0.47 o 
   4   9   1       13.91       12.14      1.57 o 
  -4  10   1        0.14        0.49      0.70 o 
  -3  10   1        0.68        0.74      0.88 o 
  -2  10   1        0.04        0.62      0.81 o 
  -1  10   1        0.02        0.13      0.92 o 
  -2 -10   2        9.56       14.95      2.08 o 
  -1 -10   2       12.20       12.23      1.96 o 
   1 -10   2        1.21        1.43      0.92 o 
   2 -10   2       13.91       13.64      2.50 o 
   3 -10   2      213.37      195.48      8.12 o 
   4 -10   2       12.83       14.03      2.47 o 
  -4  -9   2        2.93        6.91      1.79 o 
  -3  -9   2        0.34        3.37      1.00 o 
  -2  -9   2        1.81        2.85      0.64 o 
  -1  -9   2       51.11       49.65      4.42 o 
   0  -9   2        6.98        8.75      1.69 o 
   1  -9   2       24.38       23.07      2.27 o 
   2  -9   2       12.11       12.38      2.00 o 
   3  -9   2      184.96      180.04      7.47 o 
   4  -9   2       37.13       34.25      3.08 o 
   5  -9   2        0.01        0.02      0.55 o 
   6  -9   2        8.01        8.33      1.47 o 
  -6  -8   2        0.23        3.40      0.81 o 
  -5  -8   2       11.05       11.70      4.52 o 
  -4  -8   2        0.22        0.58      0.96 o 
  -3  -8   2        2.50        2.68      0.57 o 
  -2  -8   2        9.14       12.88      0.96 o 
  -1  -8   2       98.22       97.00      3.02 o 
   0  -8   2      213.63      203.70      4.55 o 
   1  -8   2       76.79       81.00      5.77 o 
   2  -8   2        0.13        0.06      0.92 o 
   3  -8   2       50.11       50.45      3.23 o 
   4  -8   2      219.00      183.10      5.22 o 
   5  -8   2        5.41        5.43      1.01 o 
   6  -8   2       12.75       12.40      1.75 o 
   7  -8   2        3.33        4.58      0.95 o 
  -7  -7   2       29.71       31.42      2.15 o 
  -6  -7   2        3.61        2.36      1.01 o 
  -5  -7   2        2.91        4.78      1.77 o 
  -4  -7   2       50.08       50.78      1.75 o 
  -3  -7   2        2.81        3.08      0.88 o 
  -2  -7   2        1.05        2.20      0.49 o 
  -1  -7   2       74.85       69.27      2.05 o 
   0  -7   2       55.68       56.32      2.25 o 
   1  -7   2       13.68       15.08      0.84 o 
   2  -7   2        1.75        2.93      0.52 o 
   3  -7   2       13.07       15.40      1.85 o 
   4  -7   2      520.74      474.87      8.00 o 
   5  -7   2       67.89       59.79      2.71 o 
   6  -7   2        0.09        0.86      0.57 o 
   7  -7   2        0.56        1.30      0.79 o 
   8  -7   2       40.00       38.27      2.35 o 
  -8  -6   2        1.27        3.33      0.84 o 
  -7  -6   2       15.59       18.64      2.35 o 
  -6  -6   2        0.06        0.10      0.48 o 
  -5  -6   2        4.51        3.92      0.59 o 
  -4  -6   2       24.84       27.99      2.05 o 
  -3  -6   2       60.92       61.89      4.79 o 
  -2  -6   2       11.99       13.97      0.94 o 
  -1  -6   2      120.65      107.24      5.14 o 
   0  -6   2       13.00       12.10      0.89 o 
   1  -6   2       13.07        9.66      0.64 o 
   2  -6   2      178.53      175.90     10.93 o 
   3  -6   2        4.24        3.87      1.16 o 
   4  -6   2      319.81      288.52      5.31 o 
   5  -6   2       80.98       63.90      6.33 o 
   6  -6   2        0.88        0.46      1.55 o 
   7  -6   2       50.60       37.94      2.31 o 
   8  -6   2        0.00        0.77      1.13 o 
   9  -6   2       63.90       76.89     12.60 o 
  -8  -5   2        2.12        4.21      0.89 o 
  -7  -5   2       39.25       42.02      6.13 o 
  -6  -5   2        6.10        6.78      0.98 o 
  -5  -5   2       52.71       52.45      3.73 o 
  -4  -5   2        1.68        2.00      0.65 o 
  -3  -5   2       96.26      104.25      1.76 o 
  -2  -5   2      711.12      765.45     26.16 o 
  -1  -5   2      263.83      307.49     10.96 o 
   0  -5   2       66.91       64.04      3.25 o 
   1  -5   2      544.43      577.09     13.80 o 
   2  -5   2       67.14       68.22      4.36 o 
   3  -5   2       48.70       57.57      6.25 o 
   4  -5   2       36.51       39.26      9.85 o 
   5  -5   2      968.29     1003.50    118.36 o 
   6  -5   2        7.76       10.78      0.55 o 
   7  -5   2        1.96        1.49      0.92 o 
   8  -5   2        3.54        5.58      1.07 o 
   9  -5   2        4.06        8.41      1.86 o 
  -9  -4   2        4.83        5.99      1.27 o 
  -8  -4   2        1.31        1.24      0.70 o 
  -7  -4   2        6.71        8.77      1.10 o 
  -6  -4   2       11.16       11.37      1.86 o 
  -5  -4   2       51.17       51.51      5.04 o 
  -4  -4   2      115.86       93.72      6.19 o 
  -3  -4   2      834.05      843.55     47.00 o 
  -2  -4   2      123.43      123.18      1.65 o 
  -1  -4   2        2.92        2.50      0.96 o 
   0  -4   2        1.15        2.43      0.43 o 
   1  -4   2        6.01        3.55      0.43 o 
   2  -4   2        0.37        0.18      0.21 o 
   3  -4   2        1.19        0.04      0.30 o 
   4  -4   2       22.79       34.90      1.87 o 
   5  -4   2      361.59      383.83     20.46 o 
   6  -4   2       28.94       32.11      0.82 o 
   7  -4   2       28.66       28.35      4.24 o 
   8  -4   2        0.00        0.09      0.54 o 
   9  -4   2        4.98        5.76      1.50 o 
  -9  -3   2       55.76       45.65      3.12 o 
  -8  -3   2        7.68        6.86      0.86 o 
  -7  -3   2       32.58       28.69      1.33 o 
  -6  -3   2       62.49       59.11      2.18 o 
  -5  -3   2      168.88      172.74     11.29 o 
  -4  -3   2      157.27      147.32      3.79 o 
  -3  -3   2       89.76      105.39      0.89 o 
  -2  -3   2     1142.97     1088.80     33.90 o 
  -1  -3   2        0.15        6.08      0.55 o 
   0  -3   2      134.09      109.31      2.34 o 
   1  -3   2      960.00      973.02     43.68 o 
   2  -3   2       28.38       35.79      3.69 o 
   3  -3   2       12.88       18.98      2.53 o 
   4  -3   2      430.35      482.20     32.35 o 
   5  -3   2      458.36      486.09     37.00 o 
   6  -3   2      120.51      110.59     10.95 o 
   7  -3   2       23.59       22.54      0.70 o 
   8  -3   2        0.00        0.37      0.76 o 
   9  -3   2        8.81       10.11      2.00 o 
 -10  -2   2       23.10       25.77      2.89 o 
  -9  -2   2        0.01        1.24      0.43 o 
  -8  -2   2        4.15        3.69      0.71 o 
  -7  -2   2       64.45       60.93      6.43 o 
  -6  -2   2      127.06      120.58     18.54 o 
  -5  -2   2       79.23       80.41      2.24 o 
  -4  -2   2        4.19        7.59      1.37 o 
  -3  -2   2      291.84      297.41      8.01 o 
  -2  -2   2      966.70     1187.79     61.99 o 
  -1  -2   2      655.93     1105.45     55.68 o 
   0  -2   2     3221.04     3149.40    105.04 o 
   1  -2   2     1145.80     1398.37    181.38 o 
   2  -2   2      201.59      208.02      8.76 o 
   3  -2   2     1804.62     1964.26    124.78 o 
   4  -2   2       28.28       39.16      2.00 o 
   5  -2   2      170.49      144.17      5.13 o 
   6  -2   2      136.71      138.16      6.36 o 
   7  -2   2        0.92        0.83      0.36 o 
   8  -2   2       17.89       16.54      4.92 o 
   9  -2   2        3.18        2.60      1.24 o 
  10  -2   2        0.66        1.92      1.00 o 
 -10  -1   2        5.51        5.07      1.09 o 
  -9  -1   2       92.12       78.16      4.60 o 
  -8  -1   2       45.88       37.16      2.47 o 
  -7  -1   2        0.37        0.78      0.50 o 
  -6  -1   2      372.46      325.13     19.09 o 
  -5  -1   2       27.67       21.48      4.81 o 
  -4  -1   2      135.84      147.78     10.68 o 
  -3  -1   2     1417.34     1555.27     41.96 o 
  -2  -1   2      261.51      306.01      1.60 o 
  -1  -1   2     1165.89      970.22      1.13 o 
   0  -1   2       49.07      178.12    111.26 o 
   1  -1   2     4211.19     4034.48    194.56 o 
   2  -1   2     7948.81     6860.43    295.64 o 
   3  -1   2      234.22      244.16     13.27 o 
   4  -1   2       91.83       95.28      5.09 o 
   5  -1   2       12.05       16.43      0.61 o 
   6  -1   2       72.23       71.22      2.71 o 
   7  -1   2       21.33       19.98      1.29 o 
   8  -1   2       18.78       21.87      1.07 o 
   9  -1   2        2.76        2.69      1.29 o 
  10  -1   2        4.13        5.54      1.46 o 
 -10   0   2        5.11        5.09      1.25 o 
  -9   0   2       60.74       50.43      2.41 o 
  -8   0   2       16.26       17.05      1.20 o 
  -7   0   2        6.97        6.41      0.64 o 
  -6   0   2       60.36       62.45      3.50 o 
  -5   0   2      241.71      284.31     25.34 o 
  -4   0   2      168.36      204.10      6.13 o 
  -3   0   2       44.82       45.05      0.84 o 
  -2   0   2     1090.88     1276.19    107.27 o 
  -1   0   2      853.96      743.04      2.80 o 
   0   0   2      493.18      247.88     10.12 o 
   1   0   2     1730.48     1561.32     15.39 o 
   2   0   2     2313.07     2357.57    122.72 o 
   3   0   2       75.31       65.32      0.93 o 
   4   0   2      251.17      275.55     12.75 o 
   5   0   2      304.68      296.54     15.78 o 
   6   0   2       44.39       38.06      1.68 o 
   7   0   2        0.00        0.14      0.40 o 
   8   0   2        2.80        3.54      0.56 o 
   9   0   2        8.43       10.70      2.69 o 
 -10   1   2        1.66        2.55      0.87 o 
  -9   1   2        0.13        0.05      1.00 o 
  -8   1   2      116.31       93.21      9.79 o 
  -7   1   2        8.81        8.52      1.14 o 
  -6   1   2       83.74       81.26      2.17 o 
  -5   1   2      348.15      331.17     17.22 o 
  -4   1   2      466.69      487.73     19.53 o 
  -3   1   2      542.43      595.37    159.04 o 
  -2   1   2      166.00      187.95      3.38 o 
  -1   1   2       38.34       55.20     10.43 o 
   0   1   2     2589.10     2020.50     17.40 o 
   1   1   2     5552.14     5232.67    587.32 o 
   2   1   2       80.29       71.01      0.96 o 
   3   1   2      792.27      715.25     36.63 o 
   4   1   2      346.47      332.35     12.05 o 
   5   1   2      108.15      110.28      5.78 o 
   6   1   2       19.13       19.49      0.98 o 
   7   1   2       39.18       39.11      1.47 o 
   8   1   2       21.66       22.48      2.06 o 
   9   1   2        5.95        7.40      1.91 o 
 -10   2   2       28.20       30.13      3.50 o 
  -9   2   2       63.87       51.71      7.92 o 
  -8   2   2      131.16      101.91      4.83 o 
  -7   2   2        1.84        1.70      0.41 o 
  -6   2   2      247.03      212.02      6.41 o 
  -5   2   2      153.35      173.80      8.02 o 
  -4   2   2       11.18       27.21      2.95 o 
  -3   2   2     1977.01     2362.24    388.91 o 
  -2   2   2        0.06        0.09      0.21 o 
  -1   2   2     3757.08     3753.52    308.79 o 
   0   2   2     5698.50     5168.58    184.77 o 
   1   2   2     4773.89     5464.62    276.25 o 
   2   2   2     1636.13     1417.13     23.57 o 
   3   2   2       71.99       68.84      0.46 o 
   4   2   2       67.80       57.13      3.70 o 
   5   2   2       42.97       47.37      2.10 o 
   6   2   2        7.77        8.14      0.90 o 
   7   2   2        5.78        8.44      1.05 o 
   8   2   2        0.11        0.21      0.87 o 
   9   2   2        2.85        3.88      0.94 o 
 -10   3   2        0.86        2.95      1.63 o 
  -9   3   2       42.01       36.31      3.56 o 
  -8   3   2       54.30       48.68      2.65 o 
  -7   3   2       67.23       55.42      1.64 o 
  -6   3   2        3.20        1.82      0.30 o 
  -5   3   2      180.25      191.38     16.16 o 
  -4   3   2       80.94      110.85     10.65 o 
  -3   3   2      533.77      623.53     92.26 o 
  -2   3   2     1817.71     2009.43    162.46 o 
  -1   3   2      416.60      437.78     39.09 o 
   0   3   2       30.94       33.46      0.97 o 
   1   3   2      864.23      845.60     21.36 o 
   2   3   2      723.80      781.30     64.19 o 
   3   3   2      122.46      116.36     12.26 o 
   4   3   2       13.09       12.26      0.30 o 
   5   3   2       62.38       64.57      3.69 o 
   6   3   2       15.41       18.01      1.56 o 
   7   3   2        0.13        0.60      0.56 o 
   8   3   2        5.23        8.57      1.29 o 
   9   3   2        0.04        1.52      0.70 o 
 -10   4   2       10.04        7.70      1.37 o 
  -9   4   2       19.12       17.48      1.96 o 
  -8   4   2       27.79       26.13      3.62 o 
  -7   4   2        1.60        0.58      0.64 o 
  -6   4   2       84.90       80.82      2.64 o 
  -5   4   2       28.74       29.93      5.98 o 
  -4   4   2       14.47       22.08      1.94 o 
  -3   4   2       16.39       10.65      2.09 o 
  -2   4   2      742.91      833.64     45.05 o 
  -1   4   2       21.84       18.13      0.68 o 
   0   4   2        2.33        0.71      0.50 o 
   1   4   2     4409.00     4371.21    291.12 o 
   2   4   2      922.63      849.39     54.56 o 
   3   4   2        1.11        3.08      1.81 o 
   4   4   2        0.32        0.40      0.88 o 
   5   4   2        4.60        3.76      2.04 o 
   6   4   2      113.13       98.00      7.83 o 
   7   4   2       13.15       14.07      1.70 o 
   8   4   2       13.30       15.15      1.89 o 
  -9   5   2       13.52       16.11      1.37 o 
  -8   5   2       10.33        9.35      1.78 o 
  -7   5   2       15.22       16.16      1.03 o 
  -6   5   2        0.24        1.26      2.27 o 
  -5   5   2        0.03        0.42      2.25 o 
  -4   5   2       69.88       70.48     16.67 o 
  -3   5   2      174.04      215.90     32.29 o 
  -2   5   2      712.85      757.20     43.07 o 
  -1   5   2      203.38      208.16      4.08 o 
   0   5   2        0.15        0.27      0.50 o 
   1   5   2      172.88      159.53     19.62 o 
   2   5   2      186.70      175.26      5.88 o 
   3   5   2      306.36      302.69     22.17 o 
   4   5   2        0.01        0.27      1.66 o 
   5   5   2      115.34      107.54      8.63 o 
   6   5   2      175.62      168.82     21.55 o 
   7   5   2       15.63       15.22      1.89 o 
   8   5   2        0.55        1.16      0.63 o 
  -9   6   2        7.38       10.03      1.75 o 
  -8   6   2       38.51       36.19      2.52 o 
  -7   6   2        2.76        3.48      0.72 o 
  -6   6   2        1.47        1.08      1.54 o 
  -5   6   2       58.86       54.62      1.44 o 
  -4   6   2       43.89       42.64     15.06 o 
  -3   6   2       67.41       63.61      5.46 o 
  -2   6   2       34.57       36.45      3.91 o 
  -1   6   2      231.53      225.66      5.93 o 
   0   6   2       13.45       11.85      1.01 o 
   1   6   2       67.33       68.82      4.58 o 
   2   6   2     1098.60     1045.13    100.07 o 
   3   6   2      420.53      411.94     46.43 o 
   4   6   2       36.12       31.49      1.63 o 
   5   6   2        4.95        3.77      1.61 o 
   6   6   2        8.68        7.89      1.68 o 
   7   6   2        0.19        1.34      0.79 o 
  -8   7   2        0.86        2.85      0.76 o 
  -7   7   2       26.52       21.06      1.84 o 
  -6   7   2      103.65       78.18      4.52 o 
  -5   7   2        0.07        0.23      0.80 o 
  -4   7   2        4.66        7.52      2.81 o 
  -3   7   2       17.73       15.73      0.82 o 
  -2   7   2      128.27      140.24      5.42 o 
  -1   7   2       88.65       99.10      4.04 o 
   0   7   2        1.00        1.21      0.53 o 
   1   7   2       34.73       26.09      2.67 o 
   2   7   2       59.42       58.79      9.95 o 
   3   7   2        0.96        2.29      0.53 o 
   4   7   2        9.42        7.35      1.94 o 
   5   7   2       50.53       43.80      8.38 o 
   6   7   2       81.39       79.79      5.96 o 
  -7   8   2        0.63        0.70      0.70 o 
  -6   8   2       10.53       10.52      1.64 o 
  -5   8   2      102.75       85.11      3.57 o 
  -4   8   2        6.87        6.25      1.31 o 
  -3   8   2       10.12       15.41      0.85 o 
  -2   8   2       70.63       79.88      4.42 o 
  -1   8   2        2.86        4.45      1.04 o 
   0   8   2       26.73       27.13      2.39 o 
   1   8   2        0.74        1.91      0.72 o 
   2   8   2       63.42       63.13      7.95 o 
   3   8   2      276.90      246.56     24.54 o 
   4   8   2       32.22       24.49      2.16 o 
   5   8   2        0.02        0.56      0.73 o 
  -6   9   2        0.05        0.60      1.77 o 
  -5   9   2       11.54        9.33      1.58 o 
  -4   9   2        9.31        6.50      1.10 o 
  -3   9   2        0.69        1.18      1.38 o 
  -1   9   2        1.60        4.40      1.43 o 
   0   9   2        0.63        1.15      0.85 o 
   1   9   2        0.00        1.66      0.81 o 
   2   9   2        1.24        1.80      1.37 o 
   3   9   2       31.32       34.90      4.60 o 
  -4  10   2       20.03       20.02      3.12 o 
  -3  10   2        2.09        4.35      1.46 o 
  -2  10   2        1.31        1.69      0.96 o 
  -3 -10   3        0.94        3.18      1.12 o 
  -2 -10   3       16.19       21.48      2.27 o 
  -1 -10   3        0.42        0.88      0.73 o 
   1 -10   3       13.82       16.63      2.54 o 
   2 -10   3        1.57        1.83      1.12 o 
   3 -10   3      154.62      155.85      7.00 o 
   4 -10   3        0.15        1.87      1.07 o 
  -4  -9   3        7.46       11.33      2.19 o 
  -3  -9   3        1.12        3.49      0.87 o 
  -2  -9   3        0.70        1.51      0.93 o 
  -1  -9   3      114.52      101.53      6.81 o 
   0  -9   3       94.99      100.41      5.34 o 
   1  -9   3       51.78       49.60      3.77 o 
   2  -9   3       99.72       93.37      5.23 o 
   3  -9   3       51.94       55.83      3.93 o 
   4  -9   3        0.01        1.97      1.38 o 
   5  -9   3        1.13        2.49      1.25 o 
   6  -9   3        0.32        2.03      0.84 o 
  -6  -8   3        2.40        3.15      1.88 o 
  -5  -8   3       69.17       76.14      4.89 o 
  -4  -8   3        5.07        7.24      1.24 o 
  -3  -8   3       85.91       88.30      3.80 o 
  -2  -8   3        7.89        8.02      0.95 o 
  -1  -8   3       17.26       20.28      1.06 o 
   0  -8   3       74.83       75.44      2.89 o 
   1  -8   3       40.40       38.70      2.56 o 
   2  -8   3       81.64       73.37      4.00 o 
   3  -8   3       30.70       38.19      3.38 o 
   4  -8   3      307.53      277.62      8.00 o 
   5  -8   3        6.76        9.18      1.24 o 
   6  -8   3        2.15        3.12      1.52 o 
   7  -8   3        5.44       11.86      1.91 o 
  -7  -7   3        2.03        2.33      0.95 o 
  -6  -7   3       28.43       32.88      6.41 o 
  -5  -7   3       19.99       20.45      1.55 o 
  -4  -7   3       39.00       40.86      2.34 o 
  -3  -7   3        0.44        2.25      0.39 o 
  -2  -7   3      118.65      101.57      2.59 o 
  -1  -7   3       32.43       31.24      1.88 o 
   0  -7   3      408.27      361.65     31.56 o 
   1  -7   3       25.52       25.93      1.49 o 
   2  -7   3        1.32        1.68      0.40 o 
   3  -7   3      573.16      519.13     13.13 o 
   4  -7   3      245.90      237.67     10.52 o 
   5  -7   3        2.68        3.19      1.13 o 
   6  -7   3        0.78        2.63      0.78 o 
   7  -7   3        0.05        1.09      0.65 o 
   8  -7   3       11.79       15.44      1.96 o 
  -8  -6   3        1.45        2.33      1.37 o 
  -7  -6   3        0.00        0.54      0.56 o 
  -6  -6   3       26.78       30.64      4.36 o 
  -5  -6   3        0.04        0.04      0.51 o 
  -4  -6   3        6.16        4.72      0.82 o 
  -3  -6   3       36.25       36.24      2.02 o 
  -2  -6   3       60.22       47.59      1.55 o 
  -1  -6   3      362.45      388.33      9.92 o 
   0  -6   3      740.33      784.57     36.28 o 
   1  -6   3      102.73      103.53      4.80 o 
   2  -6   3      112.15      110.14      3.85 o 
   3  -6   3       25.77       29.75      0.94 o 
   4  -6   3       14.33        9.60      1.68 o 
   5  -6   3      241.14      222.12      6.55 o 
   6  -6   3        6.76        7.49      1.05 o 
   7  -6   3        3.57        5.44      0.97 o 
   8  -6   3       23.38       24.53      3.52 o 
  -8  -5   3       17.75       20.87      1.98 o 
  -7  -5   3        0.08        0.26      0.61 o 
  -6  -5   3       43.47       43.48      1.76 o 
  -5  -5   3       13.36       11.73      1.55 o 
  -4  -5   3        6.42        8.81      0.34 o 
  -3  -5   3       26.76       25.32      1.72 o 
  -2  -5   3       20.53       23.11      1.78 o 
  -1  -5   3        7.60        6.87      0.86 o 
   0  -5   3      190.07      220.65      9.74 o 
   1  -5   3      296.53      306.52     13.28 o 
   2  -5   3        1.37        2.65      0.47 o 
   3  -5   3       54.36       62.22      6.86 o 
   4  -5   3      420.14      437.19     48.30 o 
   5  -5   3      631.26      582.34     28.75 o 
   6  -5   3        5.84        7.19      0.77 o 
   7  -5   3       14.36       13.38      2.84 o 
   8  -5   3        9.75       10.44      1.48 o 
   9  -5   3        3.08        7.20      1.80 o 
  -9  -4   3        0.29        0.63      0.58 o 
  -8  -4   3       19.88       19.56      1.80 o 
  -7  -4   3       40.88       32.03      1.62 o 
  -6  -4   3       17.44       14.12      1.16 o 
  -5  -4   3       77.23       75.19      4.28 o 
  -4  -4   3       60.07       59.43      1.76 o 
  -3  -4   3       19.68       18.76      1.96 o 
  -2  -4   3        1.66        0.15      0.51 o 
  -1  -4   3       19.99       15.39      1.09 o 
   0  -4   3      401.23      401.12     11.11 o 
   1  -4   3       20.83       36.57      1.42 o 
   2  -4   3       16.18       15.69      1.76 o 
   3  -4   3        5.11        7.42      0.42 o 
   4  -4   3      258.21      271.29     16.00 o 
   5  -4   3       15.45       12.13      3.24 o 
   6  -4   3       26.03       31.80      1.01 o 
   7  -4   3       92.27       87.78      7.56 o 
   8  -4   3        0.03        1.19      1.29 o 
   9  -4   3        8.73       12.02      2.23 o 
  -9  -3   3        4.27        6.93      1.37 o 
  -8  -3   3       28.10       30.27      1.70 o 
  -7  -3   3        1.38        4.05      0.47 o 
  -6  -3   3        5.65        4.94      0.95 o 
  -5  -3   3        8.49        5.82      1.35 o 
  -4  -3   3       38.91       27.31      3.55 o 
  -3  -3   3       24.04       28.86      5.42 o 
  -2  -3   3       77.85       53.10      0.29 o 
  -1  -3   3     1662.91     1921.78     55.51 o 
   0  -3   3      533.02      529.44     11.75 o 
   1  -3   3      120.16      116.03     10.85 o 
   2  -3   3      248.43      249.95     23.15 o 
   3  -3   3      162.99      164.46     14.09 o 
   4  -3   3       30.92       29.26      1.32 o 
   5  -3   3      718.17      732.99     51.71 o 
   6  -3   3      266.89      281.66      9.85 o 
   7  -3   3       83.23       77.21      1.74 o 
   8  -3   3       14.95       13.16      1.87 o 
   9  -3   3        0.18        0.47      0.85 o 
 -10  -2   3        3.52        4.11      0.77 o 
  -9  -2   3        7.25       11.09      1.13 o 
  -8  -2   3       15.03       12.95      1.20 o 
  -7  -2   3       59.45       57.37      3.84 o 
  -6  -2   3       65.02       67.56      2.11 o 
  -5  -2   3      197.40      195.96      8.10 o 
  -4  -2   3      854.35      892.31     46.67 o 
  -3  -2   3       26.21       20.40      4.13 o 
  -2  -2   3     1849.67     1900.93     26.54 o 
  -1  -2   3       12.41        0.85      1.97 o 
   0  -2   3     1240.11     1452.73     56.89 o 
   1  -2   3     1604.29     1558.71    115.10 o 
   2  -2   3       99.14      103.89      3.45 o 
   3  -2   3      261.29      258.15     14.35 o 
   4  -2   3      685.07      738.73     26.99 o 
   5  -2   3       84.94       83.89      3.87 o 
   6  -2   3       23.43       28.26      0.82 o 
   7  -2   3       56.98       53.71      3.70 o 
   8  -2   3        0.00        0.02      0.83 o 
   9  -2   3        5.55        6.44      0.77 o 
 -10  -1   3        5.16        2.41      1.02 o 
  -9  -1   3       84.90       74.38      5.56 o 
  -8  -1   3       15.23       15.03      1.19 o 
  -7  -1   3        9.65       10.85      1.24 o 
  -6  -1   3       22.47       23.80      0.81 o 
  -5  -1   3       15.62       12.19      0.15 o 
  -4  -1   3       11.53       17.08      1.25 o 
  -3  -1   3      382.40      399.84     15.13 o 
  -2  -1   3       24.28       37.74      0.44 o 
  -1  -1   3      943.10     1035.78    192.34 o 
   0  -1   3     2556.46     2569.45    496.32 o 
   1  -1   3      160.72      181.13      9.07 o 
   2  -1   3     1220.54     1422.43     38.16 o 
   3  -1   3        4.17        3.14      0.62 o 
   4  -1   3      195.01      187.51      6.52 o 
   5  -1   3       93.80       86.92      3.50 o 
   6  -1   3        9.56       10.45      0.80 o 
   7  -1   3       99.43       96.45      3.69 o 
   8  -1   3       69.48       68.29      3.44 o 
   9  -1   3        0.42        1.16      1.35 o 
 -10   0   3        1.47        1.26      0.67 o 
  -9   0   3        0.62        2.27      1.00 o 
  -8   0   3        0.04        0.45      0.49 o 
  -7   0   3        1.96        3.16      0.58 o 
  -6   0   3      161.37      143.02     14.31 o 
  -5   0   3      175.69      222.65      8.11 o 
  -4   0   3      472.65      462.15     12.52 o 
  -3   0   3      973.65     1044.66    101.20 o 
  -2   0   3      568.79      567.07     57.73 o 
  -1   0   3      136.32      244.01     74.23 o 
   0   0   3     3916.55     3638.44     60.73 o 
   1   0   3      318.77      337.16     27.54 o 
   2   0   3       42.37       44.87      1.53 o 
   3   0   3     1767.45     1721.19     89.65 o 
   4   0   3      670.81      632.17     28.28 o 
   5   0   3        8.05        8.24      0.51 o 
   6   0   3      141.82      127.17      6.85 o 
   7   0   3        0.20        0.51      0.42 o 
   8   0   3       82.07       81.70      4.21 o 
   9   0   3        2.02        2.26      1.10 o 
 -10   1   3        1.70        3.86      0.74 o 
  -9   1   3      137.09      108.03     13.66 o 
  -8   1   3      247.82      195.25     22.64 o 
  -7   1   3       74.16       68.77      7.71 o 
  -6   1   3       80.32       78.53      2.60 o 
  -5   1   3        0.05        0.67      0.21 o 
  -4   1   3      138.85      153.03     35.33 o 
  -3   1   3      763.06      797.98     44.40 o 
  -2   1   3        0.17        0.17      0.17 o 
  -1   1   3      351.83      370.44     46.62 o 
   0   1   3     1820.55     2151.92    166.89 o 
   1   1   3     4824.75     4841.28    568.28 o 
   2   1   3      276.52      245.44     21.35 o 
   3   1   3      459.46      434.38     17.58 o 
   4   1   3       15.41       14.86      1.90 o 
   5   1   3        2.92        3.47      0.31 o 
   6   1   3        0.00        0.09      0.39 o 
   7   1   3        3.10        4.08      1.19 o 
   8   1   3       31.51       35.29      2.26 o 
   9   1   3       47.44       45.86      2.56 o 
 -10   2   3       60.78       52.01      2.77 o 
  -9   2   3        0.17        0.49      1.40 o 
  -8   2   3      194.50      172.70     23.24 o 
  -7   2   3       19.40       17.76      0.94 o 
  -6   2   3        0.03        0.05      0.33 o 
  -5   2   3      291.22      323.21     21.19 o 
  -4   2   3      229.84      352.97     28.88 o 
  -3   2   3      228.77      211.72     12.85 o 
  -2   2   3       86.19      106.66     27.70 o 
  -1   2   3      449.49      368.61     17.92 o 
   0   2   3        0.32        4.76      3.90 o 
   1   2   3     1225.11     1001.53      7.95 o 
   2   2   3      112.79       96.62     18.90 o 
   3   2   3      214.04      220.89     16.84 o 
   4   2   3        0.19        1.16      0.31 o 
   5   2   3       14.18       13.44      0.65 o 
   6   2   3       15.06       13.40      1.37 o 
   7   2   3        0.24        0.17      1.27 o 
   8   2   3        0.79        0.94      0.66 o 
   9   2   3       35.68       37.94      2.39 o 
 -10   3   3        3.21        3.11      1.04 o 
  -9   3   3        1.11        0.48      0.54 o 
  -8   3   3      269.85      212.56     27.21 o 
  -7   3   3       87.11       64.19     11.01 o 
  -6   3   3        5.95        3.20      1.31 o 
  -5   3   3      788.15      843.67    169.95 o 
  -4   3   3      127.60      174.32     39.49 o 
  -3   3   3     1491.67     1729.09    309.80 o 
  -2   3   3        0.24        0.21      0.81 o 
  -1   3   3        2.73        4.37      0.37 o 
   0   3   3       17.17       24.29      0.61 o 
   1   3   3     1931.25     2120.16    101.99 o 
   2   3   3       32.77       24.26     13.08 o 
   3   3   3        3.12        0.25      4.60 o 
   4   3   3       11.32       11.26      0.22 o 
   5   3   3      172.37      151.97     12.71 o 
   6   3   3       10.17       12.30      1.57 o 
   7   3   3        1.92        3.65      0.78 o 
   8   3   3       27.22       29.16      2.24 o 
 -10   4   3        0.03        0.77      1.12 o 
  -9   4   3        1.73        0.74      0.64 o 
  -8   4   3       19.16       16.33      1.33 o 
  -7   4   3      377.63      312.62     49.42 o 
  -6   4   3       48.57       46.17      8.87 o 
  -5   4   3       33.28       32.58      3.71 o 
  -4   4   3        3.53        1.96      0.52 o 
  -3   4   3      490.89      639.33     95.49 o 
  -2   4   3      105.26       99.38      5.52 o 
  -1   4   3      138.67      133.58      3.81 o 
   0   4   3      157.29      142.45      7.18 o 
   1   4   3     1939.48     2008.74    127.41 o 
   2   4   3      789.27      831.42     14.43 o 
   3   4   3        0.02        0.04      1.58 o 
   4   4   3      363.54      362.40     35.70 o 
   5   4   3        0.76        1.86      1.25 o 
   6   4   3        0.42        1.08      0.70 o 
   7   4   3       35.35       40.57      2.41 o 
   8   4   3        7.19        7.27      1.31 o 
  -9   5   3        2.70        4.18      0.82 o 
  -8   5   3       13.85       13.97      1.74 o 
  -7   5   3      291.13      255.52     21.82 o 
  -6   5   3       57.69       51.10     10.22 o 
  -5   5   3      106.57      108.39     25.64 o 
  -4   5   3      171.51      178.43     26.02 o 
  -3   5   3      134.68      158.70     26.47 o 
  -2   5   3      972.39     1027.24     53.63 o 
  -1   5   3       38.45       42.37      1.16 o 
   0   5   3       29.70       22.39      1.38 o 
   1   5   3        0.02        1.23      3.09 o 
   2   5   3      307.54      294.09     13.12 o 
   3   5   3        0.86        0.96      0.51 o 
   4   5   3        3.82        2.19      0.70 o 
   5   5   3       60.93       57.20      3.71 o 
   6   5   3       26.36       25.25      1.86 o 
   7   5   3        0.00        0.91      0.55 o 
  -9   6   3       19.21       19.10      3.91 o 
  -8   6   3        0.79        0.82      0.60 o 
  -7   6   3       16.71       17.42      1.45 o 
  -6   6   3      208.41      178.03     25.26 o 
  -5   6   3       26.90       28.28      1.88 o 
  -4   6   3       24.55       29.80      1.22 o 
  -3   6   3        0.44        0.70      0.54 o 
  -2   6   3      125.53      133.05      8.99 o 
  -1   6   3        2.25        2.01      0.59 o 
   0   6   3       18.81       17.42      2.69 o 
   1   6   3        8.80       10.04      1.31 o 
   2   6   3      952.80      880.13    100.36 o 
   3   6   3       40.84       38.19      4.73 o 
   4   6   3        0.25        0.79      1.20 o 
   5   6   3       30.93       27.12      7.92 o 
   6   6   3       28.04       29.53      4.02 o 
  -8   7   3       13.87       11.46      2.50 o 
  -7   7   3       18.67       21.00      1.83 o 
  -6   7   3       34.76       31.05      2.35 o 
  -5   7   3        5.58        7.19      0.70 o 
  -4   7   3      212.29      209.23     38.53 o 
  -3   7   3       52.71       50.50      2.75 o 
  -2   7   3      294.61      292.80      5.25 o 
  -1   7   3      389.42      421.06      9.39 o 
   0   7   3        5.38        6.85      1.03 o 
   1   7   3       56.23       56.87      3.91 o 
   2   7   3        6.30       11.10      1.74 o 
   3   7   3       84.79       75.56      7.70 o 
   4   7   3       15.70       24.71      3.04 o 
   5   7   3        2.48        4.99      0.75 o 
   6   7   3        4.90        8.73      1.77 o 
  -7   8   3        2.60        3.46      0.87 o 
  -6   8   3       37.29       29.53      2.12 o 
  -5   8   3       49.48       44.28      2.63 o 
  -4   8   3        2.25        2.04      1.38 o 
  -3   8   3       40.49       39.52      1.49 o 
  -2   8   3        1.12        3.21      0.77 o 
  -1   8   3        2.99        3.57      1.00 o 
   0   8   3        2.03        3.51      1.15 o 
   1   8   3       11.11       13.34      1.69 o 
   2   8   3       16.79       15.91      1.78 o 
   3   8   3      307.96      269.51     24.58 o 
   4   8   3       36.43       37.72      3.35 o 
  -6   9   3        0.01        0.29      0.54 o 
  -5   9   3        0.04        1.26      0.70 o 
  -4   9   3        0.64        2.93      0.58 o 
  -2   9   3        1.43        2.61      1.50 o 
  -1   9   3      105.21      108.31      5.20 o 
   0   9   3       13.17       19.06      2.65 o 
   1   9   3        0.04        0.75      0.73 o 
   2   9   3       21.51       24.37      2.10 o 
   3   9   3       12.33       14.37      3.31 o 
  -4  10   3       10.23       14.29      2.47 o 
  -3  10   3        8.11        8.20      1.77 o 
  -3 -10   4        5.31       12.87      2.54 o 
  -2 -10   4        2.61        4.11      0.75 o 
  -1 -10   4        0.01        1.42      0.59 o 
   1 -10   4      119.46      111.82      5.46 o 
   2 -10   4        4.53        4.97      1.50 o 
   3 -10   4       11.64        9.67      2.50 o 
   4 -10   4        9.70        9.42      1.74 o 
  -4  -9   4        9.98       13.28      2.54 o 
  -3  -9   4       21.53       22.61      1.98 o 
  -2  -9   4        4.69        5.46      1.41 o 
  -1  -9   4        9.31       11.66      1.60 o 
   0  -9   4        1.53        4.43      0.87 o 
   1  -9   4       26.16       18.38      2.47 o 
   2  -9   4      121.46      105.02      5.50 o 
   3  -9   4      108.14       99.80      5.31 o 
   4  -9   4       56.23       44.36      4.00 o 
   5  -9   4        0.07        0.20      0.77 o 
   6  -9   4       24.64       26.27      2.01 o 
  -6  -8   4        6.52        8.61      1.45 o 
  -5  -8   4      143.52      137.93      3.45 o 
  -4  -8   4       80.31       73.58      3.02 o 
  -3  -8   4        1.67        3.03      0.75 o 
  -2  -8   4        4.66        4.43      1.31 o 
  -1  -8   4        1.93        3.54      0.45 o 
   0  -8   4       91.08       82.60      5.34 o 
   1  -8   4        1.10        2.68      0.73 o 
   2  -8   4      436.26      426.26      9.92 o 
   3  -8   4      151.99      138.13      5.93 o 
   4  -8   4      380.68      363.33     10.27 o 
   5  -8   4       13.54       11.67      1.42 o 
   6  -8   4       11.06       13.13      3.32 o 
   7  -8   4        7.31        6.73      1.29 o 
  -7  -7   4        0.57        1.34      1.10 o 
  -6  -7   4        0.07        0.01      0.45 o 
  -5  -7   4        1.39        3.04      0.46 o 
  -4  -7   4       11.49       13.28      0.94 o 
  -3  -7   4       21.65       23.55      1.15 o 
  -2  -7   4      414.97      409.35     13.27 o 
  -1  -7   4       17.41       20.56      1.19 o 
   0  -7   4      216.71      207.41     25.99 o 
   1  -7   4      186.33      170.62      9.36 o 
   2  -7   4        8.33        7.05      1.18 o 
   3  -7   4       16.25       16.06      2.47 o 
   4  -7   4       65.74       62.78      5.00 o 
   5  -7   4       12.67       13.13      1.61 o 
   6  -7   4        1.19        2.09      1.52 o 
   7  -7   4        3.61        8.68      1.58 o 
   8  -7   4       15.35       19.11      2.02 o 
  -8  -6   4        2.80        2.29      0.83 o 
  -7  -6   4        5.00        7.40      1.01 o 
  -6  -6   4        0.75        1.04      0.52 o 
  -5  -6   4      125.37      129.30      9.24 o 
  -4  -6   4      313.45      303.50      4.55 o 
  -3  -6   4        8.64        7.51      0.49 o 
  -2  -6   4       18.29       18.04      1.47 o 
  -1  -6   4      167.11      154.17      5.40 o 
   0  -6   4      332.26      362.38     15.29 o 
   1  -6   4       40.21       42.49      2.27 o 
   2  -6   4        0.61        0.59      0.40 o 
   3  -6   4      523.19      528.02     25.76 o 
   4  -6   4      228.82      205.57      5.65 o 
   5  -6   4      773.38      698.14     21.25 o 
   6  -6   4        2.04        3.26      2.06 o 
   7  -6   4       53.55       48.06      4.21 o 
   8  -6   4        0.29        0.82      0.60 o 
  -8  -5   4       39.27       41.81      5.21 o 
  -7  -5   4        7.62        9.06      1.27 o 
  -6  -5   4       67.03       57.14      4.05 o 
  -5  -5   4        0.68        1.51      0.32 o 
  -4  -5   4        7.21        7.42      1.62 o 
  -3  -5   4        4.95        5.52      1.17 o 
  -2  -5   4      148.40      159.94      6.13 o 
  -1  -5   4      476.77      485.38     11.31 o 
   0  -5   4      110.04      125.85      4.90 o 
   1  -5   4      278.68      333.17     11.64 o 
   2  -5   4       55.37       63.13      4.56 o 
   3  -5   4      107.48       99.34     13.01 o 
   4  -5   4        5.02        7.43      0.46 o 
   5  -5   4      219.38      193.89      5.56 o 
   6  -5   4        0.17        1.16      1.37 o 
   7  -5   4        4.69        7.42      0.96 o 
   8  -5   4       11.83       14.23      1.68 o 
   9  -5   4       62.31       66.78      7.75 o 
  -9  -4   4        2.31        1.89      0.68 o 
  -8  -4   4        2.06        3.39      0.73 o 
  -7  -4   4       20.51       20.89      1.37 o 
  -6  -4   4       17.46       17.71      1.26 o 
  -5  -4   4        7.02        8.38      0.89 o 
  -4  -4   4        0.18        0.65      0.76 o 
  -3  -4   4      610.66      656.27     15.51 o 
  -2  -4   4       11.98        9.13      0.19 o 
  -1  -4   4      384.29      465.60      9.86 o 
   0  -4   4      133.42      153.26      6.37 o 
   1  -4   4      681.41      805.03     41.42 o 
   2  -4   4      193.74      199.35     12.60 o 
   3  -4   4      626.56      674.54     36.79 o 
   4  -4   4      176.32      165.02     11.60 o 
   5  -4   4      287.84      271.60     11.51 o 
   6  -4   4     1338.58     1270.41    132.64 o 
   7  -4   4        1.00        0.80      0.90 o 
   8  -4   4        2.05        1.86      0.85 o 
   9  -4   4        0.87        2.75      0.96 o 
  -9  -3   4       16.35       19.41      1.49 o 
  -8  -3   4       24.17       23.17      1.35 o 
  -7  -3   4       13.51       15.94      1.32 o 
  -6  -3   4       79.34       73.99      2.92 o 
  -5  -3   4        0.67        1.75      0.40 o 
  -4  -3   4      220.63      239.18     14.89 o 
  -3  -3   4      384.10      359.77     19.48 o 
  -2  -3   4      213.71      256.03     13.43 o 
  -1  -3   4      457.75      438.06      7.37 o 
   0  -3   4     2479.16     2692.18     89.44 o 
   1  -3   4      121.74      146.49     14.31 o 
   2  -3   4     1215.25     1359.27     53.73 o 
   3  -3   4      153.63      173.51      7.16 o 
   4  -3   4       45.85       44.71      1.95 o 
   5  -3   4      272.69      266.31     13.90 o 
   6  -3   4        1.75        0.17      0.52 o 
   7  -3   4        0.06        0.09      0.66 o 
   8  -3   4       17.66       16.97      6.44 o 
   9  -3   4       10.25       16.84      2.39 o 
 -10  -2   4        5.73        8.36      1.38 o 
  -9  -2   4       17.31       16.31      2.10 o 
  -8  -2   4       19.56       19.69      2.04 o 
  -7  -2   4       55.81       53.45      4.13 o 
  -6  -2   4       47.63       37.50      4.36 o 
  -5  -2   4       44.38       46.59      1.68 o 
  -4  -2   4      242.93      240.29     17.95 o 
  -3  -2   4      127.80      108.62      7.65 o 
  -2  -2   4      545.93      685.45     10.21 o 
  -1  -2   4      370.08      401.46      4.75 o 
   0  -2   4       71.90       85.87      4.72 o 
   1  -2   4      299.64      348.34     13.19 o 
   2  -2   4      159.85      173.52      7.33 o 
   3  -2   4      197.25      228.12     11.83 o 
   4  -2   4      196.88      198.92      8.67 o 
   5  -2   4       45.93       47.75      1.55 o 
   6  -2   4       64.52       69.76      2.02 o 
   7  -2   4      234.90      255.58     15.12 o 
   8  -2   4        3.54        4.77      1.48 o 
   9  -2   4        0.25        3.57      1.04 o 
 -10  -1   4       13.72       16.65      1.80 o 
  -9  -1   4       13.35       15.23      2.16 o 
  -8  -1   4        0.62        0.94      0.46 o 
  -7  -1   4        2.66        3.47      0.46 o 
  -6  -1   4        3.96        2.32      0.34 o 
  -5  -1   4      203.28      191.60     21.25 o 
  -4  -1   4      104.56      132.76      8.50 o 
  -3  -1   4      776.75      760.99     58.61 o 
  -2  -1   4      201.04      199.09     18.52 o 
  -1  -1   4      717.00      872.26    122.63 o 
   0  -1   4      605.25      585.09      8.18 o 
   1  -1   4      903.49     1007.64     42.50 o 
   2  -1   4       30.94       47.76      3.81 o 
   3  -1   4       33.18       30.71      1.31 o 
   4  -1   4     1044.10     1043.64     35.00 o 
   5  -1   4       95.24       90.53      3.74 o 
   6  -1   4       54.57       51.67      2.05 o 
   7  -1   4       26.16       28.85      1.03 o 
   8  -1   4        2.99        2.94      1.85 o 
   9  -1   4       23.95       25.81      3.20 o 
 -10   0   4       39.36       38.00      2.51 o 
  -9   0   4        5.62        8.64      1.94 o 
  -8   0   4        0.07        0.33      0.70 o 
  -7   0   4      143.87      124.57      8.93 o 
  -6   0   4      277.77      259.59     17.74 o 
  -5   0   4      120.70      121.33     11.56 o 
  -4   0   4        6.08        4.75      7.28 o 
  -3   0   4      309.01      316.49     21.48 o 
  -2   0   4      350.11      409.10     29.30 o 
  -1   0   4      484.42      580.86     91.53 o 
   0   0   4     1368.90     1635.75    186.27 o 
   1   0   4      718.08      740.46      5.53 o 
   2   0   4     1255.87     1232.43     31.84 o 
   3   0   4        5.82        5.11      0.21 o 
   4   0   4      371.11      371.70     15.91 o 
   5   0   4      223.13      216.63     12.20 o 
   6   0   4       12.83       11.25      0.80 o 
   7   0   4        2.82        5.56      1.13 o 
   8   0   4       92.92       94.26      6.92 o 
   9   0   4        7.23        8.75      1.05 o 
 -10   1   4        7.81        9.39      1.55 o 
  -9   1   4       14.10       18.24      1.60 o 
  -8   1   4        0.27        0.70      0.84 o 
  -7   1   4       28.67       24.80      1.78 o 
  -6   1   4       38.21       38.30      1.71 o 
  -5   1   4        4.74        7.88      0.58 o 
  -4   1   4      679.03      770.89    135.37 o 
  -3   1   4      292.26      302.19     53.99 o 
  -2   1   4     2502.95     2648.30    215.47 o 
  -1   1   4        8.63       11.09      0.45 o 
   0   1   4        0.47        0.37      7.25 o 
   1   1   4     1277.03     1137.62     14.28 o 
   2   1   4        9.38       11.25      0.47 o 
   3   1   4       27.04       29.97      0.99 o 
   4   1   4       14.56       10.90      0.88 o 
   5   1   4       79.67       80.60      4.86 o 
   6   1   4       24.34       26.44      1.89 o 
   7   1   4        0.64        1.47      0.74 o 
   8   1   4        0.18        1.25      0.54 o 
   9   1   4        1.90        4.08      0.84 o 
 -10   2   4        0.22        0.28      1.15 o 
  -9   2   4       69.83       58.29      6.25 o 
  -8   2   4        2.39        1.66      1.19 o 
  -7   2   4       13.52       13.57      0.80 o 
  -6   2   4       22.00       20.81      1.38 o 
  -5   2   4       86.59       81.46     18.31 o 
  -4   2   4       10.18        7.74      7.17 o 
  -3   2   4      256.08      267.86     95.96 o 
  -2   2   4      318.91      432.07     56.35 o 
  -1   2   4      147.25      157.74      4.56 o 
   0   2   4        4.08        2.41      2.23 o 
   1   2   4       37.41       41.06     10.04 o 
   2   2   4       23.30       26.86      1.54 o 
   3   2   4       14.32       18.10      0.18 o 
   4   2   4      163.61      139.76      3.00 o 
   5   2   4        5.44        7.10      0.92 o 
   6   2   4       15.95       16.48      1.58 o 
   7   2   4        0.08        0.51      0.59 o 
   8   2   4        3.80        4.01      0.78 o 
   9   2   4       12.30       13.93      1.81 o 
 -10   3   4        0.46        0.59      0.45 o 
  -9   3   4        1.72        1.38      0.51 o 
  -8   3   4       48.80       40.52      9.14 o 
  -7   3   4       82.01       74.39      3.51 o 
  -6   3   4       25.53       23.60      3.30 o 
  -5   3   4       59.57       62.62     10.21 o 
  -4   3   4      282.10      253.36     48.48 o 
  -3   3   4       44.91       65.39     24.22 o 
  -2   3   4       93.65       73.90      8.44 o 
  -1   3   4       58.58       44.98      1.22 o 
   0   3   4       66.05       80.01      7.81 o 
   1   3   4        4.42        6.76      2.13 o 
   2   3   4       10.59       12.64      1.31 o 
   3   3   4      582.51      584.53     14.25 o 
   4   3   4        1.57        0.99      0.80 o 
   5   3   4       23.81       25.87      2.02 o 
   6   3   4       16.85       18.20      1.74 o 
   7   3   4        2.51        3.60      1.09 o 
   8   3   4        0.08        1.26      0.58 o 
 -10   4   4        2.61        5.40      1.29 o 
  -9   4   4        2.47        3.02      1.10 o 
  -8   4   4      274.45      221.28     16.22 o 
  -7   4   4       66.51       61.78      2.40 o 
  -6   4   4        1.93        0.74      0.72 o 
  -5   4   4       95.92       82.65     16.56 o 
  -4   4   4        5.71        4.27      1.50 o 
  -3   4   4       49.03       64.64      8.79 o 
  -2   4   4        0.02        0.01      0.45 o 
  -1   4   4      169.63      177.70      7.32 o 
   0   4   4      316.78      283.43     17.58 o 
   1   4   4       25.00       21.40      0.76 o 
   2   4   4       62.82       47.61      5.23 o 
   3   4   4       20.50       18.06      0.43 o 
   4   4   4        0.99        0.37      1.19 o 
   5   4   4        1.85        1.82      2.08 o 
   6   4   4        4.38        4.37      1.01 o 
   7   4   4        0.08        0.41      0.52 o 
   8   4   4        1.15        0.87      1.00 o 
  -9   5   4        0.31        0.33      1.00 o 
  -8   5   4        0.02        0.52      0.46 o 
  -7   5   4        4.68        6.22      1.29 o 
  -6   5   4       47.64       50.82      1.28 o 
  -5   5   4       22.52       27.96      1.17 o 
  -4   5   4       32.09       31.41      1.78 o 
  -3   5   4       69.31       76.64      9.33 o 
  -2   5   4       16.23       23.64      1.49 o 
  -1   5   4        6.63        2.85      0.68 o 
   0   5   4        0.03        0.21      0.25 o 
   1   5   4      142.79      151.94      5.19 o 
   2   5   4      159.77      154.16      7.31 o 
   3   5   4       13.95       17.95      2.78 o 
   4   5   4       65.98       64.82      3.32 o 
   5   5   4        6.73       10.02      0.79 o 
   6   5   4        0.59        1.14      0.75 o 
   7   5   4        2.80        4.66      0.97 o 
  -9   6   4       37.85       41.03      2.23 o 
  -8   6   4        1.41        1.49      0.54 o 
  -7   6   4      211.23      168.42     16.79 o 
  -6   6   4        0.34        0.93      1.00 o 
  -5   6   4       66.86       62.88      2.35 o 
  -4   6   4       30.19       28.93      2.17 o 
  -3   6   4       12.55       10.71      1.28 o 
  -2   6   4        2.16        4.53      0.68 o 
  -1   6   4       48.49       50.56      3.29 o 
   0   6   4      283.69      289.77     21.98 o 
   1   6   4        5.09        7.22      1.20 o 
   2   6   4      246.20      240.59     12.10 o 
   3   6   4        2.02        3.24      1.66 o 
   4   6   4       14.28       13.73      4.46 o 
   5   6   4        0.07        0.04      0.77 o 
   6   6   4        1.63        4.16      0.62 o 
  -8   7   4       19.98       21.79      1.86 o 
  -7   7   4        3.22        4.72      0.79 o 
  -6   7   4       79.62       80.14      8.18 o 
  -5   7   4       12.66       14.96      1.03 o 
  -4   7   4        4.48        5.93      0.58 o 
  -3   7   4       93.69       86.52     12.64 o 
  -2   7   4       30.06       31.91      1.82 o 
  -1   7   4        1.13        0.85      0.73 o 
   0   7   4        1.53        1.76      0.73 o 
   1   7   4        0.52        1.32      0.46 o 
   2   7   4       86.95       69.44      9.21 o 
   3   7   4      123.58      111.95     14.39 o 
   4   7   4       10.48       11.34      2.35 o 
   5   7   4       40.02       39.61      2.05 o 
  -7   8   4        2.91        3.32      1.13 o 
  -6   8   4       78.69       57.92      2.98 o 
  -5   8   4       52.68       47.32      5.34 o 
  -4   8   4       16.22       20.53      1.35 o 
  -3   8   4       13.43       16.14      0.96 o 
  -2   8   4        3.23        2.74      0.70 o 
  -1   8   4       24.30       22.08      2.35 o 
   0   8   4       52.61       50.34      3.62 o 
   1   8   4       42.99       46.21      8.58 o 
   2   8   4       50.27       44.71      2.69 o 
   3   8   4      115.85       96.43     12.27 o 
   4   8   4        2.41        2.80      0.88 o 
  -6   9   4        5.88        6.00      2.50 o 
  -5   9   4        3.11        5.21      1.46 o 
  -4   9   4       16.21       18.09      2.39 o 
  -3   9   4        0.70        0.10      0.70 o 
  -2   9   4        0.19        0.81      1.15 o 
  -1   9   4      105.76      106.90      5.65 o 
   0   9   4        5.41       11.15      2.11 o 
   2   9   4        0.04        0.06      0.81 o 
  -3 -10   5        0.38        2.54      0.64 o 
  -2 -10   5       27.26       32.45      3.02 o 
  -1 -10   5        1.38        1.37      0.65 o 
   1 -10   5        6.79        9.48      1.88 o 
   2 -10   5       26.20       26.91      2.77 o 
   3 -10   5       13.17       11.79      2.69 o 
   4 -10   5        0.56        1.58      0.85 o 
  -5  -9   5       19.70       18.99      3.23 o 
  -4  -9   5        0.45        1.93      0.70 o 
  -3  -9   5       15.27       15.97      1.64 o 
  -2  -9   5       14.33       13.72      2.08 o 
  -1  -9   5        1.21        1.99      0.45 o 
   0  -9   5        0.16        1.75      0.59 o 
   1  -9   5        7.32       10.70      2.35 o 
   2  -9   5        0.05        0.77      1.04 o 
   3  -9   5        1.42        3.23      1.23 o 
   4  -9   5        5.23        7.96      2.27 o 
   5  -9   5        0.23        1.12      0.92 o 
   6  -9   5       12.33       11.51      1.74 o 
  -6  -8   5        9.30       11.43      1.98 o 
  -5  -8   5       38.33       39.95      2.53 o 
  -4  -8   5       11.78       16.25      2.98 o 
  -3  -8   5       19.26       21.13      1.73 o 
  -2  -8   5        0.62        0.69      0.80 o 
  -1  -8   5       11.48        8.83      0.75 o 
   0  -8   5        0.12        0.09      0.51 o 
   1  -8   5        8.18        9.40      1.24 o 
   2  -8   5        7.59        6.46      2.00 o 
   3  -8   5      133.68      122.30      5.73 o 
   4  -8   5        0.72        0.01      0.96 o 
   5  -8   5        0.28        0.44      0.52 o 
   6  -8   5        3.80        3.75      0.98 o 
   7  -8   5        1.28        1.63      0.69 o 
  -7  -7   5        4.57        5.94      3.08 o 
  -6  -7   5        2.58        3.80      0.52 o 
  -5  -7   5        1.24        1.61      0.43 o 
  -4  -7   5      151.87      149.10      7.44 o 
  -3  -7   5        8.88        8.99      0.74 o 
  -2  -7   5       33.68       31.32      1.94 o 
  -1  -7   5        7.12       11.08      1.74 o 
   0  -7   5        8.34       13.21      0.87 o 
   1  -7   5       22.83       25.85      1.80 o 
   2  -7   5      233.75      241.73     14.62 o 
   3  -7   5       52.43       51.12      3.31 o 
   4  -7   5       28.99       27.10      1.94 o 
   5  -7   5       35.46       33.79      2.96 o 
   6  -7   5        0.94        1.23      0.54 o 
   7  -7   5       11.38        9.53      1.43 o 
   8  -7   5        7.16        9.72      2.21 o 
  -8  -6   5        2.26        3.79      1.54 o 
  -7  -6   5        8.49        8.76      2.19 o 
  -6  -6   5       16.17       19.72      2.13 o 
  -5  -6   5       77.14       82.07      3.50 o 
  -4  -6   5      439.15      435.56     19.39 o 
  -3  -6   5        0.10        0.02      0.50 o 
  -2  -6   5      163.08      178.98      6.54 o 
  -1  -6   5       65.05       72.82      4.74 o 
   0  -6   5       46.07       47.01      2.17 o 
   1  -6   5        5.63        7.96      0.70 o 
   2  -6   5        6.39        9.47      1.03 o 
   3  -6   5       66.49       69.75      3.43 o 
   4  -6   5     1553.02     1500.42     92.79 o 
   5  -6   5       16.02       13.45      1.62 o 
   6  -6   5       61.46       51.35      5.25 o 
   7  -6   5       29.21       25.61      2.08 o 
   8  -6   5        0.11        0.36      0.54 o 
  -8  -5   5      101.85      103.72      4.28 o 
  -7  -5   5        0.03        0.45      0.88 o 
  -6  -5   5       41.45       48.90      2.61 o 
  -5  -5   5       58.14       55.76      1.81 o 
  -4  -5   5        3.65        6.57      0.34 o 
  -3  -5   5       40.66       42.06      5.06 o 
  -2  -5   5      114.90      128.93      6.71 o 
  -1  -5   5        9.75       10.43      0.35 o 
   0  -5   5     1129.07     1376.27     24.13 o 
   1  -5   5     1296.08     1485.55     69.44 o 
   2  -5   5      371.31      389.78     31.10 o 
   3  -5   5       14.20       16.00      1.02 o 
   4  -5   5      130.90      119.43      7.12 o 
   5  -5   5      298.23      307.42     28.64 o 
   6  -5   5       34.31       30.87      4.19 o 
   7  -5   5        2.42        4.38      1.19 o 
   8  -5   5       30.67       30.16      2.73 o 
  -9  -4   5       17.75       18.18      1.66 o 
  -8  -4   5       62.80       62.93      5.21 o 
  -7  -4   5        0.05        0.02      0.37 o 
  -6  -4   5       86.51       82.72      3.53 o 
  -5  -4   5        4.84        4.35      0.62 o 
  -4  -4   5      241.48      261.17      9.66 o 
  -3  -4   5      172.82      184.38      9.11 o 
  -2  -4   5      399.96      431.67     16.50 o 
  -1  -4   5      981.58     1050.88     27.83 o 
   0  -4   5       16.49       16.23      0.68 o 
   1  -4   5     1059.54     1214.65    106.57 o 
   2  -4   5      143.29      169.16      8.75 o 
   3  -4   5        0.02        1.80      0.39 o 
   4  -4   5       65.87       64.45      3.79 o 
   5  -4   5     2207.25     2137.60    143.99 o 
   6  -4   5        0.36        0.85      0.70 o 
   7  -4   5       65.22       63.61      5.29 o 
   8  -4   5       13.47       16.91      3.40 o 
   9  -4   5        0.67        1.28      0.77 o 
  -9  -3   5        2.60        5.33      0.87 o 
  -8  -3   5        0.91        1.38      0.96 o 
  -7  -3   5      236.15      233.11     23.68 o 
  -6  -3   5      171.49      165.99      7.89 o 
  -5  -3   5      220.42      187.62     13.03 o 
  -4  -3   5        0.05        1.34      0.31 o 
  -3  -3   5        0.05        0.09      0.38 o 
  -2  -3   5      342.45      328.19     12.07 o 
  -1  -3   5        1.67        0.19      0.87 o 
   0  -3   5      219.31      195.27      9.19 o 
   1  -3   5     2278.49     2693.84    228.81 o 
   2  -3   5     1452.52     1748.37     93.95 o 
   3  -3   5      161.30      162.08      6.43 o 
   4  -3   5        0.05        0.00      0.27 o 
   5  -3   5       69.56       65.64      5.31 o 
   6  -3   5      583.45      579.78     28.30 o 
   7  -3   5       40.06       33.77      4.36 o 
   8  -3   5        3.59        8.76      3.20 o 
 -10  -2   5       10.80       12.27      1.75 o 
  -9  -2   5        9.13        9.32      1.60 o 
  -8  -2   5       25.61       23.17      2.65 o 
  -7  -2   5        9.79       13.09      0.96 o 
  -6  -2   5        1.05        1.65      0.32 o 
  -5  -2   5        0.33        1.16      0.57 o 
  -4  -2   5        4.54        4.76      0.71 o 
  -3  -2   5      308.53      356.73     13.66 o 
  -2  -2   5      259.07      267.94     14.98 o 
  -1  -2   5      450.10      444.31     33.55 o 
   0  -2   5      536.03      713.40     26.75 o 
   1  -2   5       32.47       21.08      0.56 o 
   2  -2   5      471.86      558.39     29.11 o 
   3  -2   5       23.53       13.53      1.11 o 
   4  -2   5      389.24      438.34     19.80 o 
   5  -2   5      397.44      383.60     13.26 o 
   6  -2   5     2183.04     2103.07     82.79 o 
   7  -2   5        0.25        0.83      0.61 o 
   8  -2   5      256.90      237.67      7.19 o 
 -10  -1   5        7.43        7.56      1.10 o 
  -9  -1   5       28.97       29.33      2.64 o 
  -8  -1   5       42.81       43.27      1.67 o 
  -7  -1   5       47.22       40.63      2.86 o 
  -6  -1   5        0.00        0.44      0.95 o 
  -5  -1   5      548.59      559.13     27.46 o 
  -4  -1   5      220.90      230.73     18.86 o 
  -3  -1   5      193.53      192.02     10.01 o 
  -2  -1   5       51.62       78.19      5.53 o 
  -1  -1   5       32.40       33.99      0.48 o 
   0  -1   5      993.96     1046.52     91.60 o 
   1  -1   5        0.67        0.94      0.15 o 
   2  -1   5     8003.46     7922.48    289.36 o 
   3  -1   5     1066.02     1166.89     46.23 o 
   4  -1   5      181.48      162.64      4.43 o 
   5  -1   5      203.66      193.46      7.04 o 
   6  -1   5      836.16      820.14     35.84 o 
   7  -1   5      414.51      403.46      5.19 o 
   8  -1   5       26.05       22.15      2.07 o 
   9  -1   5       22.29       24.41      2.96 o 
 -10   0   5       60.25       57.62      3.81 o 
  -9   0   5       34.16       31.36      2.36 o 
  -8   0   5       87.17       79.71      8.58 o 
  -7   0   5        2.75        2.59      0.36 o 
  -6   0   5        1.71        2.04      0.33 o 
  -5   0   5       81.51       87.64      2.39 o 
  -4   0   5       85.45       79.16      0.61 o 
  -3   0   5       47.64       36.73      5.60 o 
  -2   0   5      275.07      321.42     28.41 o 
  -1   0   5      745.23      843.81     39.40 o 
   0   0   5      829.96      882.42     96.49 o 
   1   0   5        1.61        2.03      1.12 o 
   2   0   5        0.42        0.10      0.48 o 
   3   0   5     1723.17     1849.57     47.56 o 
   4   0   5       83.39       91.32      4.20 o 
   5   0   5       93.20       90.06      2.90 o 
   6   0   5      138.54      128.48      3.81 o 
   7   0   5      258.88      269.11      9.10 o 
   8   0   5       22.87       19.23      2.10 o 
   9   0   5      120.20      117.83      5.98 o 
 -10   1   5       11.59       14.49      1.78 o 
  -9   1   5        5.66        5.06      1.25 o 
  -8   1   5        3.36        4.73      0.77 o 
  -7   1   5        6.71        7.38      0.85 o 
  -6   1   5       32.67       33.21      3.03 o 
  -5   1   5       74.37       92.76     30.50 o 
  -4   1   5       81.13       80.84      0.74 o 
  -3   1   5       26.22       34.47     16.19 o 
  -2   1   5      476.87      494.28     50.19 o 
  -1   1   5      299.56      316.32     27.71 o 
   0   1   5      854.90      898.72     18.25 o 
   1   1   5       62.96       81.28      0.35 o 
   2   1   5        2.59        0.52      0.92 o 
   3   1   5     1158.87     1135.72     42.16 o 
   4   1   5       18.71       24.58      1.13 o 
   5   1   5       93.59       98.64      2.24 o 
   6   1   5       43.91       45.92      2.87 o 
   7   1   5      256.17      246.08      8.48 o 
   8   1   5       56.97       57.00      2.83 o 
   9   1   5        8.43       10.21      1.62 o 
 -10   2   5        0.98        2.99      0.85 o 
  -9   2   5        8.90        7.49      1.60 o 
  -8   2   5        0.25        0.18      0.64 o 
  -7   2   5        0.49        1.39      0.78 o 
  -6   2   5      390.10      388.23     66.10 o 
  -5   2   5        1.67        1.90      0.74 o 
  -4   2   5       15.72       19.42      0.33 o 
  -3   2   5     1919.70     2069.33    108.91 o 
  -2   2   5      232.98      289.22     41.96 o 
  -1   2   5      405.95      355.89     22.14 o 
   0   2   5       12.03       15.73      0.28 o 
   1   2   5        0.88        0.59      4.66 o 
   2   2   5       83.33       72.75      8.16 o 
   3   2   5        0.36        2.00      0.82 o 
   4   2   5        1.90        4.91      0.50 o 
   5   2   5        0.09        0.67      0.55 o 
   6   2   5       13.92       14.78      1.48 o 
   7   2   5       47.33       46.35      2.79 o 
   8   2   5        9.68       13.35      1.67 o 
 -10   3   5        8.58        6.80      1.29 o 
  -9   3   5       42.40       39.85      3.65 o 
  -8   3   5       11.78        7.34      1.06 o 
  -7   3   5      182.24      154.30     17.04 o 
  -6   3   5      132.57      122.29     18.21 o 
  -5   3   5      375.66      391.83     93.24 o 
  -4   3   5      241.45      272.49     42.91 o 
  -3   3   5      151.71      143.10      6.27 o 
  -2   3   5      170.00      167.69      2.71 o 
  -1   3   5       26.40       34.88      0.46 o 
   0   3   5       60.27       59.94      4.61 o 
   1   3   5      445.26      438.15      7.43 o 
   2   3   5       54.27       46.74      9.07 o 
   3   3   5       42.70       37.88      5.73 o 
   4   3   5      175.02      171.11      6.52 o 
   5   3   5       23.50       25.28      1.70 o 
   6   3   5       55.57       56.44      3.46 o 
   7   3   5        3.19        3.74      1.21 o 
   8   3   5      100.98       98.31      5.00 o 
 -10   4   5       34.15       31.50      3.14 o 
  -9   4   5       49.32       47.93      6.58 o 
  -8   4   5        5.01        3.53      1.02 o 
  -7   4   5       84.92       64.98      3.23 o 
  -6   4   5       50.60       43.97      1.85 o 
  -5   4   5       97.44       92.95     11.81 o 
  -4   4   5        0.05        0.01      0.42 o 
  -3   4   5       54.87       46.47      7.52 o 
  -2   4   5      221.71      194.28      5.45 o 
  -1   4   5        1.77        3.23      1.34 o 
   0   4   5       95.06       84.20      4.75 o 
   1   4   5       15.74       13.23      0.64 o 
   2   4   5        1.16        0.19      0.86 o 
   3   4   5        0.12        0.15      1.07 o 
   4   4   5        9.06        6.22      2.65 o 
   5   4   5        3.30        5.89      0.65 o 
   6   4   5       40.72       37.69      2.56 o 
   7   4   5        0.00        0.00      0.43 o 
  -9   5   5        7.37        6.22      1.35 o 
  -8   5   5       29.42       24.31      1.42 o 
  -7   5   5       62.07       50.98      3.50 o 
  -6   5   5      254.82      224.82     56.82 o 
  -5   5   5        1.38        0.66      0.67 o 
  -4   5   5        2.73        2.90      0.61 o 
  -3   5   5        1.48        1.43      0.33 o 
  -2   5   5        3.22        2.92      0.70 o 
  -1   5   5       75.21       69.84      1.60 o 
   0   5   5       22.88       21.71      1.13 o 
   1   5   5        3.98        3.09      0.68 o 
   2   5   5       26.79       25.66      1.56 o 
   3   5   5        0.04        0.03      0.82 o 
   4   5   5       50.87       45.03     13.74 o 
   5   5   5        3.24        4.41      1.68 o 
   6   5   5        0.41        0.15      1.06 o 
   7   5   5        9.55        9.33      1.66 o 
  -9   6   5        2.80        4.69      0.96 o 
  -8   6   5        8.38        9.31      1.07 o 
  -7   6   5       60.95       57.26      5.53 o 
  -6   6   5       46.29       42.36      2.71 o 
  -5   6   5       39.97       39.92     11.89 o 
  -4   6   5       70.57       63.32      4.97 o 
  -3   6   5        0.52        2.64      0.62 o 
  -2   6   5       32.54       22.42      1.34 o 
  -1   6   5      115.14       96.88      7.22 o 
   0   6   5        4.82        2.50      0.56 o 
   1   6   5        6.22        6.36      0.95 o 
   2   6   5        0.18        0.64      0.48 o 
   3   6   5       12.19       19.51      1.51 o 
   4   6   5       12.76       16.03      0.98 o 
   5   6   5        7.24        6.65      2.61 o 
   6   6   5        3.93        5.30      0.82 o 
  -8   7   5       18.17       17.39      1.58 o 
  -7   7   5        0.67        0.99      0.49 o 
  -6   7   5       59.35       55.91      8.43 o 
  -5   7   5      153.61      143.26     25.31 o 
  -4   7   5       13.34       15.54      0.80 o 
  -3   7   5       49.54       45.77      4.56 o 
  -2   7   5       18.40       16.77      1.37 o 
  -1   7   5        8.53       12.34      1.92 o 
   0   7   5        4.95        4.53      0.88 o 
   1   7   5        6.08        6.19      1.54 o 
   2   7   5        5.96        3.75      1.15 o 
   3   7   5       20.55       19.14      2.52 o 
   4   7   5        0.05        0.03      0.56 o 
   5   7   5        1.62        2.87      1.07 o 
  -7   8   5        2.30        2.00      0.67 o 
  -6   8   5       12.25       18.33      1.57 o 
  -5   8   5       43.28       42.84      3.98 o 
  -4   8   5        0.21        0.00      0.64 o 
  -3   8   5       17.83       20.74      2.10 o 
  -2   8   5        6.99        8.19      1.50 o 
  -1   8   5        1.00        1.02      0.73 o 
   0   8   5        1.56        2.16      1.00 o 
   1   8   5       40.95       47.96      3.73 o 
   2   8   5       27.41       18.19      4.35 o 
   3   8   5        9.25       10.65      1.31 o 
   4   8   5        0.12        0.55      0.62 o 
  -5   9   5       39.75       36.62      3.20 o 
  -4   9   5       23.55       27.34      2.84 o 
  -3   9   5        8.07       11.30      2.73 o 
  -2   9   5        0.64        0.69      1.12 o 
  -1   9   5       10.70        8.90      1.58 o 
   0   9   5        3.65        7.24      1.80 o 
   1   9   5        0.01        0.12      0.88 o 
   2   9   5        2.13        2.90      0.92 o 
  -3 -10   6        0.66        0.71      0.50 o 
  -2 -10   6        1.79        1.65      0.61 o 
  -1 -10   6        0.46        1.36      0.59 o 
   1 -10   6        1.51        1.53      1.00 o 
   2 -10   6       30.24       33.58      3.08 o 
   3 -10   6        5.65        6.43      2.00 o 
   4 -10   6        0.55        2.05      1.19 o 
  -5  -9   6        1.68        1.92      0.69 o 
  -4  -9   6        5.12        7.38      1.12 o 
  -3  -9   6       18.63       19.33      1.89 o 
  -2  -9   6        8.30        6.95      0.71 o 
  -1  -9   6        0.56        0.05      0.48 o 
   0  -9   6        7.30        9.40      1.29 o 
   1  -9   6        2.27        4.17      0.66 o 
   2  -9   6       74.21       71.48      4.42 o 
   3  -9   6       10.96       12.71      2.27 o 
   4  -9   6       65.38       66.52      4.16 o 
   5  -9   6        0.07        2.93      1.00 o 
  -6  -8   6       15.04       16.55      1.94 o 
  -5  -8   6       12.61       13.76      1.69 o 
  -4  -8   6       17.61       16.74      1.80 o 
  -3  -8   6       16.88       18.40      1.92 o 
  -2  -8   6       26.10       27.79      2.26 o 
  -1  -8   6        7.70        7.77      0.61 o 
   0  -8   6      198.90      201.18      4.56 o 
   1  -8   6       61.60       57.45      2.50 o 
   2  -8   6        7.80        9.36      1.30 o 
   3  -8   6      185.26      172.14      6.89 o 
   4  -8   6       11.58       11.95      2.35 o 
   5  -8   6        0.28        1.01      0.77 o 
   6  -8   6        4.52        4.28      0.88 o 
   7  -8   6        0.00        0.47      0.62 o 
  -7  -7   6        1.74        2.66      0.68 o 
  -6  -7   6       17.45       22.60      1.49 o 
  -5  -7   6        0.63        0.26      0.49 o 
  -4  -7   6        3.48        4.97      0.58 o 
  -3  -7   6      105.03       97.09      6.54 o 
  -2  -7   6      178.19      160.83     10.81 o 
  -1  -7   6        0.81        0.31      0.42 o 
   0  -7   6        1.52        1.09      0.54 o 
   1  -7   6      135.49      137.84      3.97 o 
   2  -7   6       19.75       23.05      1.61 o 
   3  -7   6       29.68       31.55      1.91 o 
   4  -7   6      181.20      149.58      6.35 o 
   5  -7   6        0.05        0.94      0.62 o 
   6  -7   6       20.36       20.39      1.65 o 
   7  -7   6        6.21        9.48      1.43 o 
  -8  -6   6       69.61       66.87      4.66 o 
  -7  -6   6        0.20        0.54      0.40 o 
  -6  -6   6       21.12       22.34      2.75 o 
  -5  -6   6       88.83       83.53      4.08 o 
  -4  -6   6      147.01      142.47      4.48 o 
  -3  -6   6       20.86       20.23      1.40 o 
  -2  -6   6       50.31       48.45      1.80 o 
  -1  -6   6      166.54      168.55      4.30 o 
   0  -6   6       17.66       23.48      1.62 o 
   1  -6   6       49.66       44.59      4.25 o 
   2  -6   6      165.20      169.98      4.19 o 
   3  -6   6       93.60      101.50      8.60 o 
   4  -6   6       46.18       44.09      2.88 o 
   5  -6   6       10.04       11.24      1.40 o 
   6  -6   6       73.93       67.99      5.08 o 
   7  -6   6        8.67        8.39      1.21 o 
   8  -6   6        4.81        3.71      0.85 o 
  -8  -5   6      299.80      288.21     12.77 o 
  -7  -5   6       39.40       38.49      2.03 o 
  -6  -5   6        1.63        3.03      0.65 o 
  -5  -5   6      157.89      153.11      5.68 o 
  -4  -5   6        3.40        4.69      1.01 o 
  -3  -5   6      226.71      207.69      8.56 o 
  -2  -5   6       12.20       14.44      0.29 o 
  -1  -5   6        0.50        0.80      0.33 o 
   0  -5   6       47.67       37.68      1.94 o 
   1  -5   6        0.75        1.38      3.54 o 
   2  -5   6        1.04        0.71      0.37 o 
   3  -5   6      110.37      104.28      5.96 o 
   4  -5   6        7.11       10.48      1.43 o 
   5  -5   6      125.64      117.07      4.60 o 
   6  -5   6       19.16       15.10      1.78 o 
   7  -5   6        2.01        3.74      0.80 o 
   8  -5   6        5.49        6.32      1.12 o 
  -9  -4   6       18.44       22.26      2.60 o 
  -8  -4   6        9.57       13.74      1.37 o 
  -7  -4   6       13.90       15.53      1.28 o 
  -6  -4   6        0.40        0.58      0.46 o 
  -5  -4   6       70.12       67.34      5.09 o 
  -4  -4   6     1181.71     1251.97     79.84 o 
  -3  -4   6      291.55      337.46      8.05 o 
  -2  -4   6      205.77      218.24      2.52 o 
  -1  -4   6      473.10      494.65     17.13 o 
   0  -4   6      150.88      196.51      9.21 o 
   1  -4   6       33.07       55.98      2.73 o 
   2  -4   6       56.26       52.02      9.81 o 
   3  -4   6      245.40      252.50     16.12 o 
   4  -4   6       23.78       28.97      2.26 o 
   5  -4   6      170.51      161.60      4.37 o 
   6  -4   6        6.63        7.16      1.55 o 
   7  -4   6       62.74       58.62      4.56 o 
   8  -4   6        2.48        2.50      0.70 o 
  -9  -3   6       21.99       21.00      1.89 o 
  -8  -3   6      119.18      113.87      6.39 o 
  -7  -3   6      488.28      516.28     18.67 o 
  -6  -3   6        1.44        3.61      0.66 o 
  -5  -3   6       72.36       63.29      6.75 o 
  -4  -3   6      183.31      198.68      9.11 o 
  -3  -3   6        2.04        2.04      0.15 o 
  -2  -3   6      144.93      176.35      2.44 o 
  -1  -3   6       50.58       64.73      0.79 o 
   0  -3   6      135.91      166.72      4.00 o 
   1  -3   6      134.83      200.99     19.83 o 
   2  -3   6        0.37        0.35      1.05 o 
   3  -3   6        1.95        2.30      0.24 o 
   4  -3   6       19.60       16.44      1.28 o 
   5  -3   6       60.11       52.51      4.02 o 
   6  -3   6      261.45      254.20     13.75 o 
   7  -3   6       85.22       88.10     12.35 o 
   8  -3   6       11.36       14.47      2.16 o 
 -10  -2   6        1.70        2.73      0.76 o 
  -9  -2   6        0.88        0.27      0.54 o 
  -8  -2   6       75.69       76.10      6.02 o 
  -7  -2   6       33.41       35.56      2.38 o 
  -6  -2   6      182.23      160.72     12.04 o 
  -5  -2   6        4.88        5.85      0.76 o 
  -4  -2   6      621.91      608.87     37.88 o 
  -3  -2   6     2236.48     2524.61    110.18 o 
  -2  -2   6       86.86      122.09      2.54 o 
  -1  -2   6      936.33     1089.84     40.18 o 
   0  -2   6      125.51      124.63     14.48 o 
   1  -2   6     2208.78     2509.32    170.99 o 
   2  -2   6      151.23      150.69      2.44 o 
   3  -2   6      971.76     1147.78     40.02 o 
   4  -2   6      932.24      930.79     38.00 o 
   5  -2   6        2.05        1.66      0.61 o 
   6  -2   6      530.84      513.45     14.13 o 
   7  -2   6       46.54       47.59      2.09 o 
   8  -2   6      103.32      108.78      5.00 o 
 -10  -1   6        7.52        6.55      1.07 o 
  -9  -1   6       10.28       13.84      1.90 o 
  -8  -1   6       21.27       18.63      6.38 o 
  -7  -1   6      386.83      379.05     52.13 o 
  -6  -1   6      503.96      532.56     41.43 o 
  -5  -1   6      211.43      188.77     19.80 o 
  -4  -1   6       28.44       23.35      0.76 o 
  -3  -1   6      204.78      258.63     12.51 o 
  -2  -1   6       38.62       78.34      4.43 o 
  -1  -1   6      120.13      123.84      2.88 o 
   0  -1   6      368.33      389.67     11.69 o 
   1  -1   6      576.99      612.62     30.25 o 
   2  -1   6      352.14      401.75     16.88 o 
   3  -1   6        4.47        5.00      0.63 o 
   4  -1   6      101.60       93.22      2.37 o 
   5  -1   6      135.15      123.28      3.64 o 
   6  -1   6       10.01       10.66      1.35 o 
   7  -1   6       45.78       50.35      1.80 o 
   8  -1   6       19.74       24.83      2.14 o 
   9  -1   6        5.14        6.00      1.66 o 
 -10   0   6       24.50       25.20      2.33 o 
  -9   0   6        0.02        0.97      0.92 o 
  -8   0   6        0.73        1.15      0.94 o 
  -7   0   6      118.95      110.28     11.19 o 
  -6   0   6       50.90       53.09      7.16 o 
  -5   0   6       30.36       22.40      6.13 o 
  -4   0   6        0.98        0.40      1.98 o 
  -3   0   6      504.93      526.74     41.29 o 
  -2   0   6     2010.09     2274.31    178.31 o 
  -1   0   6      100.62      136.65      5.23 o 
   0   0   6     1291.34     1402.21     40.99 o 
   1   0   6      108.62      122.89      1.27 o 
   2   0   6      808.98      863.27     17.68 o 
   3   0   6       30.40       34.80      0.83 o 
   4   0   6      408.33      413.58     13.98 o 
   5   0   6      119.79      114.65      2.67 o 
   6   0   6      188.62      182.49      3.65 o 
   7   0   6      471.39      457.69      7.58 o 
   8   0   6        0.96        2.37      1.40 o 
   9   0   6       13.95       17.27      1.68 o 
 -10   1   6        0.89        0.64      0.47 o 
  -9   1   6        2.83        2.75      0.57 o 
  -8   1   6        0.02        0.10      0.69 o 
  -7   1   6      159.99      149.48     34.56 o 
  -6   1   6        6.52        5.10      0.58 o 
  -5   1   6       58.68       68.05      1.35 o 
  -4   1   6      648.12      662.54    103.54 o 
  -3   1   6      455.60      541.45     74.97 o 
  -2   1   6       37.80       32.91      1.55 o 
  -1   1   6       38.29       22.03      1.98 o 
   0   1   6      260.39      240.56     20.37 o 
   1   1   6      337.55      335.39      3.69 o 
   2   1   6       13.78       18.75      0.50 o 
   3   1   6      217.21      235.66      5.70 o 
   4   1   6       11.35       13.63      0.80 o 
   5   1   6        4.20        6.64      1.48 o 
   6   1   6        6.29        7.55      1.19 o 
   7   1   6       25.49       27.49      2.10 o 
   8   1   6        8.60       12.52      1.61 o 
 -10   2   6        8.60        8.87      1.20 o 
  -9   2   6       12.65       11.88      2.42 o 
  -8   2   6      191.34      176.71     23.01 o 
  -7   2   6       12.39       11.66      1.24 o 
  -6   2   6        0.23        0.82      0.45 o 
  -5   2   6      203.15      215.85     32.52 o 
  -4   2   6      477.73      490.84     67.68 o 
  -3   2   6       64.41       44.75      0.97 o 
  -2   2   6     1188.77     1278.70     74.13 o 
  -1   2   6      422.70      455.07     28.86 o 
   0   2   6       30.04       13.36      1.51 o 
   1   2   6       32.24       30.97      4.81 o 
   2   2   6      149.44      156.36      2.53 o 
   3   2   6      526.94      513.78     35.29 o 
   4   2   6        0.67        0.64      0.50 o 
   5   2   6      262.56      252.39      9.13 o 
   6   2   6       46.89       43.00      2.22 o 
   7   2   6       67.58       70.28      3.08 o 
   8   2   6      109.07      103.81      4.13 o 
 -10   3   6        0.39        1.55      1.50 o 
  -9   3   6       12.16       17.33      1.80 o 
  -8   3   6        8.28       10.42      1.68 o 
  -7   3   6       61.72       56.08      6.80 o 
  -6   3   6       37.74       36.05     12.42 o 
  -5   3   6       24.29       28.30      3.38 o 
  -4   3   6        0.33        1.55      2.23 o 
  -3   3   6       47.76       32.83      8.90 o 
  -2   3   6     1190.06     1264.91    114.61 o 
  -1   3   6      138.38      129.52      1.91 o 
   0   3   6      266.26      244.47     10.52 o 
   1   3   6       21.40       18.68      2.85 o 
   2   3   6       76.16       68.90      0.88 o 
   3   3   6        8.25        8.16      3.11 o 
   4   3   6        3.70        3.72      0.98 o 
   5   3   6       32.66       31.76      1.94 o 
   6   3   6        1.51        2.47      0.58 o 
   7   3   6        0.04        0.27      0.60 o 
   8   3   6       14.91       17.24      2.14 o 
 -10   4   6        0.10        0.94      0.71 o 
  -9   4   6        0.07        0.49      1.10 o 
  -8   4   6       18.87       17.13      1.33 o 
  -7   4   6       54.10       50.21      6.25 o 
  -6   4   6      121.13      117.48     14.90 o 
  -5   4   6       11.33       10.80      1.44 o 
  -4   4   6      210.18      213.85     33.60 o 
  -3   4   6        7.98       13.13      3.54 o 
  -2   4   6      172.12      169.78     12.73 o 
  -1   4   6        3.06        3.26      0.34 o 
   0   4   6       17.29       18.31      1.65 o 
   1   4   6       10.02        7.78      1.19 o 
   2   4   6      105.44      111.27     10.81 o 
   3   4   6       47.54       42.04      0.97 o 
   4   4   6       27.83       22.99      1.92 o 
   5   4   6       16.89       14.95      1.75 o 
   6   4   6       42.74       38.61      2.56 o 
   7   4   6        0.10        0.51      0.63 o 
  -9   5   6       17.08       19.52      1.92 o 
  -8   5   6        7.99       12.72      1.49 o 
  -7   5   6      116.16      104.83     18.01 o 
  -6   5   6        0.33        0.76      1.17 o 
  -5   5   6       70.59       77.42     17.14 o 
  -4   5   6      146.06      138.13     20.06 o 
  -3   5   6      316.43      308.17     36.06 o 
  -2   5   6       48.34       52.57      1.78 o 
  -1   5   6      348.89      317.46     13.57 o 
   0   5   6       61.76       51.34      2.16 o 
   1   5   6       34.89       32.71      2.15 o 
   2   5   6       20.21       17.96      1.55 o 
   3   5   6       14.04       16.79      1.07 o 
   4   5   6        0.51        1.06      0.58 o 
   5   5   6        0.05        0.43      1.69 o 
   6   5   6       23.45       22.52      5.39 o 
  -9   6   6       16.99       16.01      1.29 o 
  -8   6   6        4.95        7.12      1.01 o 
  -7   6   6        4.18        2.49      0.89 o 
  -6   6   6      167.38      165.34     17.16 o 
  -5   6   6        0.67        1.01      0.65 o 
  -4   6   6      100.67       94.58     13.66 o 
  -3   6   6      150.33      141.99     11.83 o 
  -2   6   6      144.12      130.15      3.46 o 
  -1   6   6       41.38       40.62      3.27 o 
   0   6   6        1.82        1.63      0.39 o 
   1   6   6       20.64       17.94      1.26 o 
   2   6   6        0.14        0.03      0.37 o 
   3   6   6       29.51       28.25      2.28 o 
   4   6   6        3.88        7.37      0.61 o 
   5   6   6        0.15        0.03      0.61 o 
  -8   7   6        4.87        4.97      1.29 o 
  -7   7   6        2.01        1.59      0.56 o 
  -6   7   6       53.12       54.58      7.84 o 
  -5   7   6        8.21       11.79      3.57 o 
  -4   7   6       75.94       67.56      3.25 o 
  -3   7   6        4.13        7.16      2.11 o 
  -2   7   6        0.52        1.86      0.96 o 
  -1   7   6      165.56      154.67      6.15 o 
   0   7   6       45.78       42.16      3.50 o 
   1   7   6        0.00        0.93      0.64 o 
   2   7   6        9.35       11.61      1.28 o 
   3   7   6        2.96        5.38      1.69 o 
   4   7   6        2.26        3.07      1.01 o 
  -7   8   6       27.95       31.39      2.86 o 
  -6   8   6       13.39       13.10      1.75 o 
  -5   8   6        0.01        0.52      0.58 o 
  -4   8   6        8.21        9.75      0.84 o 
  -3   8   6       79.28       81.90      5.46 o 
  -2   8   6        9.24       10.68      1.77 o 
  -1   8   6        6.16        7.58      1.77 o 
   0   8   6       29.71       29.98      2.96 o 
   1   8   6        0.97        1.49      1.07 o 
   2   8   6        0.05        0.34      0.82 o 
   3   8   6        0.41        0.58      0.47 o 
  -5   9   6       37.47       44.47      3.69 o 
  -4   9   6        4.28        6.75      1.50 o 
  -3   9   6       34.65       36.95      2.77 o 
  -2   9   6        3.26        3.40      0.77 o 
  -1   9   6        5.76        9.04      1.62 o 
   0   9   6        2.68        5.20      1.27 o 
   1   9   6        0.59        1.60      1.00 o 
  -3 -10   7        0.99        3.21      0.70 o 
  -2 -10   7        2.08        3.36      1.07 o 
  -1 -10   7        1.91        1.77      0.64 o 
   0 -10   7        1.43        3.49      1.35 o 
   1 -10   7        1.59        1.33      1.04 o 
   2 -10   7        0.06        0.76      0.81 o 
   3 -10   7        0.06        0.65      0.81 o 
  -5  -9   7        0.18        1.13      0.88 o 
  -4  -9   7        4.09        6.28      1.66 o 
  -3  -9   7        8.18       10.56      1.76 o 
  -2  -9   7       11.71       12.26      1.19 o 
  -1  -9   7       13.82       14.87      1.74 o 
   0  -9   7        5.83        7.32      1.19 o 
   1  -9   7       18.44       19.82      1.79 o 
   2  -9   7       28.02       27.19      2.73 o 
   3  -9   7        0.51        0.02      0.54 o 
   4  -9   7        2.97        4.22      1.69 o 
   5  -9   7        0.51        2.36      1.04 o 
  -6  -8   7        2.86        5.15      0.93 o 
  -5  -8   7        5.36        8.60      1.25 o 
  -4  -8   7       26.21       25.63      1.89 o 
  -3  -8   7        6.91        8.91      1.25 o 
  -2  -8   7       74.23       67.68      2.57 o 
  -1  -8   7      234.88      230.35     16.55 o 
   0  -8   7        0.49        0.21      0.53 o 
   1  -8   7       34.39       33.09      1.98 o 
   2  -8   7        0.39        0.32      0.52 o 
   3  -8   7       16.77       14.93      2.61 o 
   4  -8   7        6.05        4.55      1.35 o 
   5  -8   7        1.04        3.05      0.85 o 
   6  -8   7        1.38        3.11      0.76 o 
  -7  -7   7        2.06        2.19      0.58 o 
  -6  -7   7        2.65        4.94      0.73 o 
  -5  -7   7       35.74       31.62      2.08 o 
  -4  -7   7        5.01        5.78      1.26 o 
  -3  -7   7        0.51        0.76      0.68 o 
  -2  -7   7        2.89        3.24      1.01 o 
  -1  -7   7       15.20       16.47      0.74 o 
   0  -7   7       16.14       21.01      0.94 o 
   1  -7   7      190.25      183.12     13.52 o 
   2  -7   7        2.57        4.58      0.75 o 
   3  -7   7        0.00        0.30      0.51 o 
   4  -7   7       29.22       29.34      2.84 o 
   5  -7   7       51.06       56.79      3.15 o 
   6  -7   7       24.87       24.68      2.07 o 
   7  -7   7        0.83        1.97      1.02 o 
  -8  -6   7       28.92       28.00      4.72 o 
  -7  -6   7        4.37        5.67      1.01 o 
  -6  -6   7       46.19       47.10      2.11 o 
  -5  -6   7       23.44       25.18      1.49 o 
  -4  -6   7       39.32       42.83      3.77 o 
  -3  -6   7       78.57       78.82      4.18 o 
  -2  -6   7       40.29       38.18      1.23 o 
  -1  -6   7      339.35      354.56     14.98 o 
   0  -6   7       47.65       60.37      2.92 o 
   1  -6   7      185.57      177.57      6.79 o 
   2  -6   7      104.36       98.07      2.71 o 
   3  -6   7       55.21       49.13      6.04 o 
   4  -6   7       53.11       51.60      4.05 o 
   5  -6   7        1.09        0.40      0.54 o 
   6  -6   7        2.01        0.79      0.67 o 
   7  -6   7        4.99        6.63      2.33 o 
   8  -6   7        3.44        4.74      0.99 o 
  -8  -5   7      124.01      119.55      5.88 o 
  -7  -5   7       30.18       32.97      1.91 o 
  -6  -5   7       20.77       17.90      1.36 o 
  -5  -5   7        2.18        1.69      0.75 o 
  -4  -5   7       91.24      100.91      3.04 o 
  -3  -5   7      149.53      145.94     13.00 o 
  -2  -5   7       54.10       49.34      1.26 o 
  -1  -5   7      134.97      146.66      4.22 o 
   0  -5   7       10.48       10.39      1.58 o 
   1  -5   7        0.88        0.32      2.00 o 
   2  -5   7       61.73       56.26      6.55 o 
   3  -5   7        0.72        1.09      0.65 o 
   4  -5   7       84.53       77.43      5.27 o 
   5  -5   7        6.45        7.88      1.13 o 
   6  -5   7       56.38       47.50      3.87 o 
   7  -5   7       71.23       66.52      8.96 o 
   8  -5   7        6.26        7.75      1.62 o 
  -9  -4   7        0.05        1.32      0.46 o 
  -8  -4   7      131.06      127.71      7.68 o 
  -7  -4   7      107.01      101.97      7.61 o 
  -6  -4   7       40.22       36.02      4.07 o 
  -5  -4   7      104.67       93.15      7.69 o 
  -4  -4   7      474.18      485.77     25.29 o 
  -3  -4   7      389.74      445.93     16.73 o 
  -2  -4   7        0.35        1.99      0.49 o 
  -1  -4   7        8.13        7.01      0.34 o 
   0  -4   7      818.46      983.39     48.43 o 
   1  -4   7      384.62      519.81     21.98 o 
   2  -4   7       90.94      102.33      5.62 o 
   3  -4   7        4.71        8.18      0.86 o 
   4  -4   7        4.15        4.39      0.74 o 
   5  -4   7        3.26        1.63      0.70 o 
   6  -4   7       79.31       84.43      5.37 o 
   7  -4   7       37.09       32.31      2.77 o 
   8  -4   7        0.00        0.15      0.81 o 
  -9  -3   7       16.29       17.61      1.59 o 
  -8  -3   7      403.13      388.85     42.32 o 
  -7  -3   7      361.22      359.79     17.94 o 
  -6  -3   7       45.57       45.11      3.28 o 
  -5  -3   7      437.78      410.37     26.71 o 
  -4  -3   7       49.17       36.96      2.68 o 
  -3  -3   7     1140.33     1312.23     36.24 o 
  -2  -3   7      149.58      134.48      7.62 o 
  -1  -3   7      127.12      142.38      8.35 o 
   0  -3   7      530.38      582.23     14.78 o 
   1  -3   7      423.29      581.11     23.69 o 
   2  -3   7      473.85      578.45     15.45 o 
   3  -3   7      249.68      238.95     12.96 o 
   4  -3   7        2.95        3.38      0.61 o 
   5  -3   7       12.37       13.13      1.86 o 
   6  -3   7       28.85       29.90      2.50 o 
   7  -3   7       35.92       43.48      2.41 o 
   8  -3   7       76.08       70.75      4.50 o 
 -10  -2   7       10.67       12.11      3.37 o 
  -9  -2   7       51.01       43.12      2.47 o 
  -8  -2   7       15.63       15.91      1.27 o 
  -7  -2   7        6.31        6.72      1.04 o 
  -6  -2   7      226.44      216.07     12.65 o 
  -5  -2   7        0.98        1.87      0.40 o 
  -4  -2   7        1.36        1.98      0.65 o 
  -3  -2   7     1539.38     1835.64     99.77 o 
  -2  -2   7      581.81      675.23     39.51 o 
  -1  -2   7      259.03      280.39     28.08 o 
   0  -2   7      113.85      108.35      1.82 o 
   1  -2   7      804.83     1027.30    147.65 o 
   2  -2   7        5.26        5.18      0.41 o 
   3  -2   7      549.78      615.05     22.19 o 
   4  -2   7       97.99       84.16      3.96 o 
   5  -2   7       56.96       54.79      1.43 o 
   6  -2   7        0.24        1.03      0.63 o 
   7  -2   7        3.49        5.83      0.93 o 
   8  -2   7        0.42        3.38      1.15 o 
 -10  -1   7        7.34        9.36      1.80 o 
  -9  -1   7       20.18       19.29      4.72 o 
  -8  -1   7      135.04      123.55     17.16 o 
  -7  -1   7      648.07      658.94     49.52 o 
  -6  -1   7      727.02      720.45     47.93 o 
  -5  -1   7       14.12       13.88      0.69 o 
  -4  -1   7      414.69      391.46     31.37 o 
  -3  -1   7       40.59       28.59      3.63 o 
  -2  -1   7     2302.46     2740.56    216.73 o 
  -1  -1   7       15.03        6.71      1.64 o 
   0  -1   7      130.38      125.25      9.11 o 
   1  -1   7      104.58       93.16      1.42 o 
   2  -1   7      631.83      841.60     24.59 o 
   3  -1   7      660.48      718.20     23.64 o 
   4  -1   7       32.62       32.60      1.81 o 
   5  -1   7        5.57        5.07      0.62 o 
   6  -1   7       23.76       26.92      1.36 o 
   7  -1   7       58.89       57.26      2.27 o 
   8  -1   7        0.10        0.18      0.88 o 
 -10   0   7        5.66        4.48      0.98 o 
  -9   0   7        1.05        3.66      0.58 o 
  -8   0   7       45.83       44.16      4.17 o 
  -7   0   7       16.61       17.68      4.02 o 
  -6   0   7      105.30      110.28     10.25 o 
  -5   0   7       73.65       67.34      1.97 o 
  -4   0   7      290.10      314.51     18.41 o 
  -3   0   7      471.12      567.28     46.93 o 
  -2   0   7      473.67      537.60     53.54 o 
  -1   0   7      197.13      212.07     17.79 o 
   0   0   7      586.80      536.43     35.82 o 
   1   0   7       25.26       32.38      0.34 o 
   2   0   7      145.81      120.52      2.77 o 
   3   0   7      162.54      189.77      5.83 o 
   4   0   7       13.70       16.04      1.03 o 
   5   0   7       24.48       21.83      1.16 o 
   6   0   7      184.75      192.81      3.74 o 
   7   0   7      141.03      146.09      5.52 o 
   8   0   7        8.85       11.85      1.40 o 
 -10   1   7       10.00       13.01      1.75 o 
  -9   1   7      109.49      106.61     11.00 o 
  -8   1   7        5.83        4.84      1.52 o 
  -7   1   7       12.82       16.58      1.62 o 
  -6   1   7     1201.16     1282.16    233.42 o 
  -5   1   7      355.14      377.05     23.18 o 
  -4   1   7     1314.03     1421.37     83.32 o 
  -3   1   7      595.09      656.66     85.14 o 
  -2   1   7      570.77      663.41     57.44 o 
  -1   1   7     2469.73     2656.62    207.22 o 
   0   1   7      291.03      268.08     19.99 o 
   1   1   7      646.26      653.16      7.47 o 
   2   1   7      112.04      145.29      3.48 o 
   3   1   7      754.66      762.74     28.36 o 
   4   1   7      334.31      339.60      8.64 o 
   5   1   7       13.29       14.91      1.14 o 
   6   1   7       34.61       33.50      2.10 o 
   7   1   7        0.80        2.38      0.85 o 
   8   1   7        2.41        2.97      0.90 o 
 -10   2   7        4.34        6.16      1.69 o 
  -9   2   7        0.02        0.33      0.58 o 
  -8   2   7        7.90        9.54      1.94 o 
  -7   2   7      115.43      108.94      9.69 o 
  -6   2   7      329.12      332.87     57.97 o 
  -5   2   7       10.01        8.81      3.98 o 
  -4   2   7       18.63       23.36      6.13 o 
  -3   2   7       50.47       54.86     17.48 o 
  -2   2   7        0.17        0.41      1.15 o 
  -1   2   7        9.30        6.91      0.27 o 
   0   2   7       85.56       78.96      2.40 o 
   1   2   7       11.13        4.98      2.34 o 
   2   2   7       40.86       35.39      3.26 o 
   3   2   7      105.29       89.85      2.09 o 
   4   2   7        0.70        1.81      0.53 o 
   5   2   7       11.53       13.11      1.18 o 
   6   2   7       20.31       20.94      1.74 o 
   7   2   7      125.40      118.62      4.40 o 
   8   2   7       74.12       70.24      4.16 o 
 -10   3   7        5.31        6.09      2.58 o 
  -9   3   7        9.98        8.43      1.21 o 
  -8   3   7       80.03       81.40     11.58 o 
  -7   3   7        6.07        5.39      1.52 o 
  -6   3   7       18.41       22.15      1.48 o 
  -5   3   7       10.74       13.47      2.02 o 
  -4   3   7       13.12       11.59      2.96 o 
  -3   3   7      669.83      773.11     47.42 o 
  -2   3   7        1.06        0.55      4.08 o 
  -1   3   7       40.87       28.47      2.79 o 
   0   3   7      432.23      424.72     17.37 o 
   1   3   7        2.94        5.26      1.49 o 
   2   3   7       50.21       51.35      3.67 o 
   3   3   7       97.34       95.29      3.05 o 
   4   3   7      243.20      229.53      8.99 o 
   5   3   7       18.94       20.97      1.56 o 
   6   3   7        0.01        0.08      0.54 o 
   7   3   7       72.14       68.90      3.57 o 
 -10   4   7        2.49        2.08      0.90 o 
  -9   4   7        2.96        3.37      0.85 o 
  -8   4   7       27.02       25.40      1.51 o 
  -7   4   7      116.29      105.70     17.54 o 
  -6   4   7       22.82       21.18      7.77 o 
  -5   4   7       24.09       20.01      8.58 o 
  -4   4   7      168.83      172.09     26.60 o 
  -3   4   7        0.21        0.14      0.41 o 
  -2   4   7      100.03       87.86      1.72 o 
  -1   4   7        5.41        3.37      1.15 o 
   0   4   7       54.94       49.82      6.73 o 
   1   4   7        9.26       10.88      0.59 o 
   2   4   7       12.92       14.32      0.57 o 
   3   4   7       77.08       71.54      4.73 o 
   4   4   7       48.02       48.41      1.89 o 
   5   4   7        0.40        0.19      0.70 o 
   6   4   7        1.18        2.97      0.69 o 
   7   4   7       25.50       26.96      2.22 o 
  -9   5   7        2.42        3.36      1.60 o 
  -8   5   7       48.27       50.84      4.02 o 
  -7   5   7       61.81       61.34      8.46 o 
  -6   5   7        1.76        2.26      1.31 o 
  -5   5   7      135.32      126.44     10.88 o 
  -4   5   7        0.84        1.39      0.82 o 
  -3   5   7       82.93       74.62      8.00 o 
  -2   5   7      191.56      163.75     10.65 o 
  -1   5   7        1.41        1.82      0.43 o 
   0   5   7        5.73        5.94      0.38 o 
   1   5   7       72.51       74.32      1.98 o 
   2   5   7        9.94        8.56      1.13 o 
   3   5   7        0.29        0.24      0.79 o 
   4   5   7        4.70        4.74      1.78 o 
   5   5   7       47.92       46.06      2.28 o 
   6   5   7        0.00        0.70      1.38 o 
  -8   6   7        0.82        0.53      0.81 o 
  -7   6   7       12.02       12.79      1.62 o 
  -6   6   7        0.23        1.11      0.72 o 
  -5   6   7       17.20       15.56      1.93 o 
  -4   6   7       68.59       59.51      9.39 o 
  -3   6   7        1.46        3.31      1.00 o 
  -2   6   7       15.94       13.97      2.19 o 
  -1   6   7       14.15       11.58      1.51 o 
   0   6   7       97.52       85.45      4.25 o 
   1   6   7       62.37       59.81      3.26 o 
   2   6   7       16.33       15.71      1.26 o 
   3   6   7       36.95       30.67      2.19 o 
   4   6   7       41.33       42.39      3.94 o 
   5   6   7        2.61        2.60      0.58 o 
  -8   7   7        4.47        6.78      1.20 o 
  -7   7   7        0.49        0.58      0.53 o 
  -6   7   7        4.42        5.83      1.17 o 
  -5   7   7       20.99       21.35      1.95 o 
  -4   7   7       16.75       20.60      1.37 o 
  -3   7   7      186.25      177.62      6.46 o 
  -2   7   7      105.16      109.78      5.34 o 
  -1   7   7        0.46        0.46      0.65 o 
   0   7   7       52.59       46.41      3.31 o 
   1   7   7        5.30        7.00      1.31 o 
   2   7   7       35.01       33.62      1.74 o 
   3   7   7        1.80        3.86      0.82 o 
   4   7   7        1.09        1.36      1.00 o 
  -6   8   7        0.04        0.77      0.58 o 
  -5   8   7        3.35        5.96      1.22 o 
  -4   8   7       36.99       37.21      3.77 o 
  -3   8   7        0.47        0.66      1.27 o 
  -2   8   7       35.37       36.31      3.43 o 
  -1   8   7        0.01        0.52      0.65 o 
   0   8   7        0.72        1.08      0.88 o 
   2   8   7        4.69        7.65      1.83 o 
   3   8   7        7.53        7.69      1.25 o 
  -4   9   7        2.17        4.41      1.50 o 
  -3   9   7       16.01       24.30      2.69 o 
  -2   9   7        7.51        9.33      1.50 o 
  -1   9   7        1.69        1.98      1.04 o 
   0   9   7        0.14        1.46      0.96 o 
  -3 -10   8       11.25       12.05      1.43 o 
  -2 -10   8        0.65        1.90      0.77 o 
  -1 -10   8        1.79        2.35      0.75 o 
   0 -10   8        1.78        1.39      0.77 o 
   1 -10   8        5.35       10.33      2.23 o 
   2 -10   8        0.12        0.54      0.77 o 
   3 -10   8       17.80       19.68      2.23 o 
  -5  -9   8        6.17        8.13      1.52 o 
  -4  -9   8        1.22        2.35      0.66 o 
  -3  -9   8       27.05       26.48      2.16 o 
  -2  -9   8        6.62        9.11      0.96 o 
  -1  -9   8       16.51       18.43      1.55 o 
   0  -9   8       54.84       53.32      3.77 o 
   1  -9   8       35.55       38.01      3.00 o 
   2  -9   8        1.40        1.07      0.92 o 
   3  -9   8        3.90        4.29      1.15 o 
   4  -9   8       43.71       46.28      3.88 o 
   5  -9   8        5.33        7.14      1.69 o 
  -6  -8   8        3.35        4.40      1.10 o 
  -5  -8   8        0.56        0.48      0.53 o 
  -4  -8   8       12.40       16.08      1.83 o 
  -3  -8   8        0.05        0.99      0.69 o 
  -2  -8   8       45.45       45.41      2.67 o 
  -1  -8   8        4.31        5.24      2.19 o 
   0  -8   8        0.48        0.22      1.62 o 
   1  -8   8        8.35        8.00      1.31 o 
   2  -8   8       52.23       54.44      5.45 o 
   3  -8   8        0.82        1.68      0.77 o 
   4  -8   8        1.80        3.01      1.15 o 
   5  -8   8       63.39       57.99      4.08 o 
   6  -8   8       17.80       31.11      3.31 o 
  -7  -7   8       14.91       16.69      2.55 o 
  -6  -7   8        0.46        1.76      0.58 o 
  -5  -7   8        4.46        6.49      1.28 o 
  -4  -7   8        4.88        6.69      1.21 o 
  -3  -7   8       24.83       26.68      1.94 o 
  -2  -7   8       26.78       25.88      3.12 o 
  -1  -7   8       11.35       10.70      1.93 o 
   0  -7   8      163.63      166.96      5.75 o 
   1  -7   8        3.98        5.83      1.12 o 
   2  -7   8       11.15       11.14      1.25 o 
   3  -7   8       44.32       45.80      5.09 o 
   4  -7   8       13.74       12.78      2.23 o 
   5  -7   8        0.92        2.23      0.96 o 
   6  -7   8       50.31       46.08      3.32 o 
   7  -7   8        2.08        3.56      0.78 o 
  -8  -6   8        0.06        1.55      0.43 o 
  -7  -6   8       40.53       39.69      2.96 o 
  -6  -6   8       64.25       65.10      2.56 o 
  -5  -6   8        0.02        0.41      0.34 o 
  -4  -6   8        2.54        4.68      0.60 o 
  -3  -6   8       39.16       34.52      3.17 o 
  -2  -6   8        5.25        7.13      1.33 o 
  -1  -6   8       69.82       65.37      3.35 o 
   0  -6   8        3.79        4.75      1.49 o 
   1  -6   8       75.93       81.94      5.96 o 
   2  -6   8       13.98       14.77      1.55 o 
   3  -6   8        9.60        7.63      1.14 o 
   4  -6   8       11.16        9.48      1.27 o 
   5  -6   8        0.00        0.01      0.51 o 
   6  -6   8        0.79        3.86      1.07 o 
   7  -6   8        1.96        4.41      1.60 o 
  -8  -5   8       16.47       19.53      1.76 o 
  -7  -5   8        0.25        0.44      0.49 o 
  -6  -5   8        3.47        2.88      1.25 o 
  -5  -5   8       42.51       41.95      1.98 o 
  -4  -5   8       58.08       55.19      6.26 o 
  -3  -5   8       22.54       21.56      0.83 o 
  -2  -5   8      300.44      291.85     11.11 o 
  -1  -5   8       44.53       55.61      1.91 o 
   0  -5   8       26.10       20.31      1.51 o 
   1  -5   8       86.10       93.55      3.68 o 
   2  -5   8        0.07        0.04      0.98 o 
   3  -5   8       18.47       23.54      2.47 o 
   4  -5   8       11.93       10.27      1.09 o 
   5  -5   8       50.64       52.69      4.42 o 
   6  -5   8        9.81        7.97      1.23 o 
   7  -5   8        0.08        1.31      0.64 o 
   8  -5   8        2.98        2.84      1.15 o 
  -9  -4   8        9.18        9.72      1.22 o 
  -8  -4   8      201.03      195.72     10.08 o 
  -7  -4   8      148.40      135.09      9.86 o 
  -6  -4   8      295.41      288.85     19.04 o 
  -5  -4   8       62.62       66.99      3.82 o 
  -4  -4   8      187.61      201.52     12.23 o 
  -3  -4   8      283.02      273.54     14.07 o 
  -2  -4   8       23.63       20.13      2.99 o 
  -1  -4   8      114.53      108.93      5.89 o 
   0  -4   8       16.73       19.41      0.57 o 
   1  -4   8      209.19      242.46     13.62 o 
   2  -4   8      128.71      142.17      4.48 o 
   3  -4   8       49.49       56.29      2.44 o 
   4  -4   8      100.88       89.75      5.95 o 
   5  -4   8        1.43        2.97      0.63 o 
   6  -4   8       28.18       25.20      2.62 o 
   7  -4   8        0.50        1.66      0.92 o 
   8  -4   8        2.54        3.33      1.04 o 
  -9  -3   8      101.79       93.46     14.16 o 
  -8  -3   8      118.24      118.29      7.54 o 
  -7  -3   8       94.86       95.10      4.74 o 
  -6  -3   8       35.51       34.09      3.20 o 
  -5  -3   8       43.82       43.15      1.95 o 
  -4  -3   8       76.78       94.55      8.25 o 
  -3  -3   8      238.89      297.73     16.29 o 
  -2  -3   8      319.83      324.59      9.33 o 
  -1  -3   8      206.74      231.69     20.08 o 
   0  -3   8       13.11        9.22      3.82 o 
   1  -3   8      116.70      120.68      3.60 o 
   2  -3   8      139.09      141.61     17.48 o 
   3  -3   8        6.28        4.73      0.51 o 
   4  -3   8       83.10       83.13      4.81 o 
   5  -3   8       31.00       29.65      1.93 o 
   6  -3   8      106.42      100.94      7.57 o 
   7  -3   8       17.17       17.41      1.75 o 
   8  -3   8        0.02        0.47      0.77 o 
 -10  -2   8        0.01        0.04      0.58 o 
  -9  -2   8        1.99        4.37      0.94 o 
  -8  -2   8       32.78       33.54      3.55 o 
  -7  -2   8      441.61      421.24     30.96 o 
  -6  -2   8       61.50       50.31      3.81 o 
  -5  -2   8      396.93      428.24     26.15 o 
  -4  -2   8       22.98       21.12      0.82 o 
  -3  -2   8     2295.69     2643.94    145.26 o 
  -2  -2   8      191.50      211.09      9.72 o 
  -1  -2   8        0.33        0.99      0.94 o 
   0  -2   8       65.28       57.89     10.04 o 
   1  -2   8       93.78      112.25      1.02 o 
   2  -2   8       36.97       41.21      0.61 o 
   3  -2   8      187.22      196.97      6.88 o 
   4  -2   8       66.67       69.93      1.59 o 
   5  -2   8        0.02        0.94      0.89 o 
   6  -2   8       38.21       34.55      2.05 o 
   7  -2   8        4.60        5.28      0.98 o 
   8  -2   8       39.15       35.74      3.35 o 
 -10  -1   8        7.22        7.33      1.47 o 
  -9  -1   8       59.90       56.58      7.83 o 
  -8  -1   8       28.62       28.70      3.68 o 
  -7  -1   8      603.92      624.45     46.78 o 
  -6  -1   8      190.05      193.33     17.10 o 
  -5  -1   8        1.42        1.48      0.75 o 
  -4  -1   8       26.84       23.12      1.81 o 
  -3  -1   8     1450.74     1802.31    138.20 o 
  -2  -1   8     1038.44     1266.79     85.90 o 
  -1  -1   8      101.23      120.83      4.98 o 
   0  -1   8       78.83       87.42      0.80 o 
   1  -1   8       17.83       10.97      0.44 o 
   2  -1   8        1.56        3.44      1.17 o 
   3  -1   8        2.27        4.97      0.88 o 
   4  -1   8        1.84        1.80      0.60 o 
   5  -1   8        7.34        6.97      1.11 o 
   6  -1   8       19.79       22.62      1.40 o 
   7  -1   8       35.74       32.82      2.79 o 
   8  -1   8        0.09        2.53      1.35 o 
 -10   0   8       31.81       32.64      2.27 o 
  -9   0   8       70.93       63.18      7.90 o 
  -8   0   8       34.87       31.22      4.86 o 
  -7   0   8        7.91       10.94      1.80 o 
  -6   0   8      775.05      784.18     63.80 o 
  -5   0   8      997.32     1051.31    104.85 o 
  -4   0   8      250.02      305.09     19.32 o 
  -3   0   8      550.35      594.11     51.08 o 
  -2   0   8     7928.85     8229.33    770.26 o 
  -1   0   8       51.96       59.96      3.88 o 
   0   0   8       54.21       61.21      1.06 o 
   1   0   8      343.07      310.82     17.90 o 
   2   0   8       14.14       20.75      0.69 o 
   3   0   8      159.13      139.97      3.23 o 
   4   0   8        1.42        2.00      0.37 o 
   5   0   8       77.21       72.97      3.39 o 
   6   0   8       15.00       17.72      1.38 o 
   7   0   8       12.47       14.14      1.73 o 
   8   0   8        1.89        3.43      0.76 o 
 -10   1   8        3.06        4.16      1.21 o 
  -9   1   8        6.73        7.56      1.55 o 
  -8   1   8      204.72      204.33     35.87 o 
  -7   1   8      139.71      135.95     16.77 o 
  -6   1   8     2194.11     2257.59    363.77 o 
  -5   1   8      627.45      641.52     74.22 o 
  -4   1   8       94.04      142.26      5.83 o 
  -3   1   8       15.54       18.51      0.62 o 
  -2   1   8      842.26      974.03     90.43 o 
  -1   1   8       52.36       69.82      6.82 o 
   0   1   8       96.00      110.89      7.47 o 
   1   1   8      229.76      234.13      5.07 o 
   2   1   8       20.83       28.25      0.88 o 
   3   1   8      304.69      335.65      4.82 o 
   4   1   8        0.23        0.64      0.35 o 
   5   1   8        0.10        0.06      0.57 o 
   6   1   8       10.49       13.16      2.81 o 
   7   1   8       37.32       40.42      2.44 o 
   8   1   8        1.12        1.98      1.04 o 
 -10   2   8       15.15       18.25      2.01 o 
  -9   2   8       16.47       22.38      1.77 o 
  -8   2   8       28.36       29.85      3.83 o 
  -7   2   8       20.89       19.90      6.81 o 
  -6   2   8      100.53       97.05     29.29 o 
  -5   2   8      225.40      202.51     32.91 o 
  -4   2   8       38.73       37.10      7.61 o 
  -3   2   8      714.25      759.00     88.45 o 
  -2   2   8      676.94      764.62     46.11 o 
  -1   2   8     3106.14     3246.91    216.32 o 
   0   2   8      124.96      123.58     11.35 o 
   1   2   8      658.24      655.38     26.87 o 
   2   2   8        0.24        1.41      0.90 o 
   3   2   8        3.83        4.59      0.46 o 
   4   2   8        1.18        1.74      0.42 o 
   5   2   8        9.63       11.92      1.21 o 
   6   2   8        1.89        2.90      2.84 o 
   7   2   8       95.07       96.09      4.44 o 
 -10   3   8        9.93       12.94      1.72 o 
  -9   3   8        2.69        3.94      0.95 o 
  -8   3   8        0.01        0.17      0.51 o 
  -7   3   8        0.01        0.48      0.83 o 
  -6   3   8        2.20        2.67      2.56 o 
  -5   3   8     2188.63     2235.67    368.45 o 
  -4   3   8       19.06       20.72      0.86 o 
  -3   3   8       37.49       26.76      6.34 o 
  -2   3   8      181.30      199.64      6.24 o 
  -1   3   8      110.05      122.49      2.19 o 
   0   3   8       60.69       50.08      2.59 o 
   1   3   8      316.68      326.41     14.79 o 
   2   3   8       53.84       44.60      1.24 o 
   3   3   8      139.23      143.44      5.15 o 
   4   3   8      226.52      217.84      5.13 o 
   5   3   8        5.01        4.02      1.01 o 
   6   3   8        0.26        0.25      0.72 o 
   7   3   8        0.08        0.95      1.02 o 
  -9   4   8       47.15       52.13      9.64 o 
  -8   4   8        1.39        0.56      0.47 o 
  -7   4   8      109.56      112.36     16.61 o 
  -6   4   8      269.48      261.01     55.43 o 
  -5   4   8      105.97      108.37     19.64 o 
  -4   4   8       44.14       42.05      2.00 o 
  -3   4   8       71.07       62.09      6.15 o 
  -2   4   8      110.72       99.17     11.95 o 
  -1   4   8      596.11      574.87     16.28 o 
   0   4   8      448.87      410.68     17.17 o 
   1   4   8        9.82        8.43      1.01 o 
   2   4   8      173.53      162.92      6.19 o 
   3   4   8        1.52        0.77      0.43 o 
   4   4   8        0.14        0.16      0.66 o 
   5   4   8        0.94        0.76      0.58 o 
   6   4   8        0.41        1.80      0.64 o 
  -9   5   8        9.45        8.99      2.42 o 
  -8   5   8        6.10        6.85      1.52 o 
  -7   5   8       54.42       51.16      6.13 o 
  -6   5   8        6.89        6.92      0.80 o 
  -5   5   8      107.84      105.39      9.52 o 
  -4   5   8      567.79      561.04     74.95 o 
  -3   5   8       28.97       29.47      5.37 o 
  -2   5   8        0.67        0.58      0.51 o 
  -1   5   8        4.89        4.49      1.04 o 
   0   5   8       22.72       16.30      1.37 o 
   1   5   8       36.83       32.44      1.33 o 
   2   5   8      168.25      154.28      7.78 o 
   3   5   8        2.80        2.80      1.02 o 
   4   5   8      107.83       99.75      4.02 o 
   5   5   8       62.58       54.11      3.18 o 
   6   5   8        2.52        4.12      0.87 o 
  -8   6   8       15.43       15.82      2.77 o 
  -7   6   8       55.66       49.51     10.31 o 
  -6   6   8        0.16        0.02      0.51 o 
  -5   6   8        0.57        0.22      0.84 o 
  -4   6   8      100.91      107.08     10.04 o 
  -3   6   8       24.31       28.93      2.58 o 
  -2   6   8      197.95      197.29      6.77 o 
  -1   6   8      184.14      158.36     21.42 o 
   0   6   8       96.98       95.05      2.36 o 
   1   6   8        0.01        0.35      0.46 o 
   2   6   8       22.00       20.02      1.55 o 
   3   6   8       47.16       38.56      4.83 o 
   4   6   8        5.18        5.39      0.69 o 
   5   6   8       10.72       11.43      1.85 o 
  -7   7   8        0.05        1.61      0.76 o 
  -6   7   8       13.49       19.03      3.40 o 
  -5   7   8       38.94       39.52      2.52 o 
  -4   7   8        4.52        5.77      2.39 o 
  -3   7   8       46.71       59.09      3.69 o 
  -2   7   8        0.05        1.28      0.88 o 
  -1   7   8       26.89       26.12      2.84 o 
   0   7   8        6.41        7.50      1.06 o 
   1   7   8       31.41       25.80      1.60 o 
   2   7   8        0.38        0.70      0.44 o 
   3   7   8        3.34        4.86      1.00 o 
  -6   8   8        0.17        0.49      0.88 o 
  -5   8   8        0.81        5.56      1.31 o 
  -4   8   8        0.03        0.15      0.77 o 
  -3   8   8        1.40        4.78      1.96 o 
  -2   8   8       12.72       17.96      2.47 o 
  -1   8   8       50.05       50.90      3.85 o 
   0   8   8        0.48        0.27      0.73 o 
   1   8   8        1.00        1.51      0.81 o 
   2   8   8        0.23        0.47      0.88 o 
  -3   9   8        1.69        2.10      0.81 o 
  -2   9   8        1.53        2.90      1.54 o 
  -1   9   8       16.35       20.03      2.65 o 
  -2 -10   9        0.95        2.75      0.90 o 
  -1 -10   9        1.56        2.82      0.77 o 
   0 -10   9        6.51        5.82      1.25 o 
   1 -10   9       78.41       78.02      4.58 o 
   2 -10   9       21.82       24.29      2.54 o 
   3 -10   9        4.74        5.31      1.38 o 
  -4  -9   9        1.46        2.65      0.78 o 
  -3  -9   9       77.67       71.20      3.18 o 
  -2  -9   9       62.75       56.94      3.22 o 
  -1  -9   9        1.91        2.46      1.00 o 
   0  -9   9        0.72        1.09      0.81 o 
   1  -9   9       33.60       35.91      1.94 o 
   2  -9   9       43.31       36.78      3.31 o 
   3  -9   9        6.91        6.92      1.74 o 
   4  -9   9       33.50       42.09      3.69 o 
  -6  -8   9        8.18       11.47      2.21 o 
  -5  -8   9        6.27        7.77      1.05 o 
  -4  -8   9        8.59       10.21      1.62 o 
  -3  -8   9       10.01       10.15      1.32 o 
  -2  -8   9        6.11        8.22      1.74 o 
  -1  -8   9        5.77        6.70      0.88 o 
   0  -8   9        2.22        3.11      1.06 o 
   1  -8   9       63.46       62.26      2.90 o 
   2  -8   9       98.19       98.60      9.75 o 
   3  -8   9       23.64       23.62      1.65 o 
   4  -8   9       31.22       27.40      2.84 o 
   5  -8   9       20.24       23.22      2.47 o 
   6  -8   9        8.66       12.72      2.58 o 
  -7  -7   9        2.10        2.78      1.75 o 
  -6  -7   9        0.52        1.56      0.72 o 
  -5  -7   9       37.80       39.47      2.06 o 
  -4  -7   9       52.05       47.03      2.68 o 
  -3  -7   9       15.81       15.10      1.74 o 
  -2  -7   9       70.35       66.46      6.06 o 
  -1  -7   9       68.82       65.60      3.47 o 
   0  -7   9       35.98       38.08      2.66 o 
   1  -7   9       26.14       28.30      3.00 o 
   2  -7   9        9.19       10.55      1.52 o 
   3  -7   9       25.56       26.04      4.72 o 
   4  -7   9        7.07        6.92      2.58 o 
   5  -7   9        3.73        4.87      1.62 o 
   6  -7   9        2.42        4.46      1.46 o 
  -8  -6   9       18.17       18.42      1.49 o 
  -7  -6   9       49.78       47.40      3.50 o 
  -6  -6   9        1.62        1.32      0.58 o 
  -5  -6   9       35.36       33.88      2.07 o 
  -4  -6   9       47.47       43.83      2.26 o 
  -3  -6   9       41.09       34.59      2.10 o 
  -2  -6   9        0.07        0.70      0.49 o 
  -1  -6   9        6.06        7.02      0.54 o 
   0  -6   9       21.84       24.12      2.84 o 
   1  -6   9       36.24       38.67      4.38 o 
   2  -6   9       15.02       18.09      1.42 o 
   3  -6   9       50.29       45.07      4.81 o 
   4  -6   9        0.83        1.50      0.65 o 
   5  -6   9        1.62        2.83      0.76 o 
   6  -6   9        0.26        1.44      0.57 o 
   7  -6   9        4.71        5.76      0.97 o 
  -8  -5   9        4.93        5.77      0.97 o 
  -7  -5   9       23.47       22.44      2.17 o 
  -6  -5   9       32.37       28.66      2.96 o 
  -5  -5   9      391.37      383.26     24.99 o 
  -4  -5   9       36.97       39.33      3.15 o 
  -3  -5   9       45.33       40.62      1.85 o 
  -2  -5   9      159.24      146.99      3.98 o 
  -1  -5   9      144.29      133.37      6.67 o 
   0  -5   9        5.59        5.68      0.49 o 
   1  -5   9       11.92        9.76      0.57 o 
   2  -5   9       18.56       15.66      4.29 o 
   3  -5   9        2.07        2.20      0.47 o 
   4  -5   9       65.73       56.94      6.08 o 
   5  -5   9       15.57       18.17      1.96 o 
   6  -5   9       10.58       16.75      2.17 o 
   7  -5   9        5.43        6.60      1.80 o 
  -9  -4   9        0.01        1.42      0.54 o 
  -8  -4   9        2.79        6.03      0.93 o 
  -7  -4   9      129.16      127.56      8.90 o 
  -6  -4   9       39.97       39.18      2.69 o 
  -5  -4   9        0.28        0.39      0.35 o 
  -4  -4   9      234.89      237.26     16.19 o 
  -3  -4   9       74.29       72.74      2.93 o 
  -2  -4   9       33.66       39.65      2.81 o 
  -1  -4   9      374.83      384.34     13.32 o 
   0  -4   9      122.77      118.84      7.34 o 
   1  -4   9       10.07       10.70      0.86 o 
   2  -4   9      471.75      500.23     49.35 o 
   3  -4   9       17.89       26.79      1.33 o 
   4  -4   9        2.28        3.04      0.86 o 
   5  -4   9        7.24        9.90      1.06 o 
   6  -4   9        3.96        6.76      0.94 o 
   7  -4   9       10.90       11.69      1.54 o 
   8  -4   9        0.53        1.77      0.85 o 
  -9  -3   9       24.47       27.15      6.91 o 
  -8  -3   9        4.39        6.14      0.94 o 
  -7  -3   9        4.98        4.89      0.98 o 
  -6  -3   9        1.02        0.57      0.40 o 
  -5  -3   9       18.22       20.13      1.25 o 
  -4  -3   9      381.70      380.65     20.23 o 
  -3  -3   9       29.36       29.60      2.19 o 
  -2  -3   9       14.72       14.66      1.78 o 
  -1  -3   9      270.99      304.71     12.94 o 
   0  -3   9      118.25      145.78     19.99 o 
   1  -3   9       39.89       40.50     15.94 o 
   2  -3   9       72.29       67.93      2.90 o 
   3  -3   9        1.34        1.15      0.51 o 
   4  -3   9        0.66        1.81      1.09 o 
   5  -3   9        1.82        2.80      0.68 o 
   6  -3   9       36.35       35.25      4.11 o 
   7  -3   9        2.23        4.30      0.85 o 
   8  -3   9       10.42        9.22      1.77 o 
 -10  -2   9       51.58       50.85      4.77 o 
  -9  -2   9       69.45       67.02      6.94 o 
  -8  -2   9        3.33        3.71      1.29 o 
  -7  -2   9      143.73      136.25     10.79 o 
  -6  -2   9      118.25      131.72      8.30 o 
  -5  -2   9       56.64       53.85      1.74 o 
  -4  -2   9      124.79      148.60      9.46 o 
  -3  -2   9        2.94        6.09      0.64 o 
  -2  -2   9        0.04        0.92      0.21 o 
  -1  -2   9      479.61      577.90     46.27 o 
   0  -2   9     1306.20     1442.87     64.96 o 
   1  -2   9       29.06       24.03      2.16 o 
   2  -2   9       74.26       66.66      3.62 o 
   3  -2   9      144.35      134.60      4.96 o 
   4  -2   9        0.01        0.00      0.29 o 
   5  -2   9       41.30       43.43      2.16 o 
   6  -2   9       26.68       25.94      1.78 o 
   7  -2   9       15.26       18.39      2.04 o 
   8  -2   9        0.92        2.11      1.04 o 
 -10  -1   9        4.67        4.63      1.07 o 
  -9  -1   9       40.70       38.38      5.06 o 
  -8  -1   9      417.76      416.53     62.97 o 
  -7  -1   9      409.60      407.58     33.06 o 
  -6  -1   9      139.50      135.97     12.89 o 
  -5  -1   9       99.95      115.30      5.17 o 
  -4  -1   9      915.18      964.26     74.53 o 
  -3  -1   9      790.02      796.55     66.00 o 
  -2  -1   9       54.85       63.11      3.93 o 
  -1  -1   9      913.93      987.23     71.23 o 
   0  -1   9       58.35       68.42      0.82 o 
   1  -1   9       62.96       74.50      5.41 o 
   2  -1   9        5.86        3.64      1.58 o 
   3  -1   9        4.97        4.43      0.92 o 
   4  -1   9      110.20      105.57      2.55 o 
   5  -1   9        4.57        5.92      0.76 o 
   6  -1   9        0.26        0.64      0.50 o 
   7  -1   9       30.17       34.49      2.73 o 
   8  -1   9        0.96        1.31      1.12 o 
 -10   0   9       99.04       93.60      4.07 o 
  -9   0   9      138.79      133.80     19.60 o 
  -8   0   9       68.95       64.44     13.91 o 
  -7   0   9      157.01      140.68     23.35 o 
  -6   0   9        0.02        0.01      0.60 o 
  -5   0   9      108.52      107.93      9.79 o 
  -4   0   9      506.99      517.81     46.85 o 
  -3   0   9       10.54       19.23      1.12 o 
  -2   0   9       89.79       59.10      6.08 o 
  -1   0   9      228.31      281.20     17.89 o 
   0   0   9       24.55       21.64      2.60 o 
   1   0   9      315.07      294.73      9.36 o 
   2   0   9      177.99      185.99      9.21 o 
   3   0   9      149.78      134.38      6.41 o 
   4   0   9        4.97        5.74      0.62 o 
   5   0   9       12.85       13.12      1.18 o 
   6   0   9        0.14        1.17      0.53 o 
   7   0   9        3.17        5.70      1.54 o 
   8   0   9        0.45        2.66      1.12 o 
 -10   1   9       16.93       20.49      1.98 o 
  -9   1   9        8.64       10.31      1.58 o 
  -8   1   9       10.93       11.12      1.33 o 
  -7   1   9      837.74      888.65    148.85 o 
  -6   1   9      738.70      746.00    126.04 o 
  -5   1   9        6.38       10.22      3.44 o 
  -4   1   9      311.64      335.91     22.95 o 
  -3   1   9      409.43      396.25     40.07 o 
  -2   1   9      486.64      631.81     53.06 o 
  -1   1   9      329.92      345.76     28.64 o 
   0   1   9       98.67       92.22      6.49 o 
   1   1   9       21.39       20.02      2.63 o 
   2   1   9       11.02        9.66      0.39 o 
   3   1   9        3.30        5.69      0.40 o 
   4   1   9       16.16       13.66      1.21 o 
   5   1   9        6.12        9.76      1.01 o 
   6   1   9       16.59       15.30      1.31 o 
   7   1   9        9.97       11.19      1.59 o 
 -10   2   9       49.80       59.66      7.10 o 
  -9   2   9       82.38       83.14     13.58 o 
  -8   2   9       33.68       35.29      4.13 o 
  -7   2   9       14.88       15.33      1.79 o 
  -6   2   9       89.73       82.39     19.02 o 
  -5   2   9      114.01      105.05     22.51 o 
  -4   2   9      113.30      114.20      6.84 o 
  -3   2   9        0.65        1.24      0.45 o 
  -2   2   9     1004.32     1113.45     89.71 o 
  -1   2   9      617.37      662.34     47.00 o 
   0   2   9       93.20       93.34      4.66 o 
   1   2   9      120.06      125.16      9.45 o 
   2   2   9      116.93       97.50      3.33 o 
   3   2   9       18.39       19.02      1.43 o 
   4   2   9        0.67        0.59      0.58 o 
   5   2   9       19.66       20.96      1.31 o 
   6   2   9        9.70        9.72      1.62 o 
   7   2   9       19.53       19.87      2.42 o 
 -10   3   9        8.24        7.19      1.26 o 
  -9   3   9       17.42       18.73      2.23 o 
  -8   3   9        0.08        0.24      0.52 o 
  -7   3   9       15.43       15.94      1.48 o 
  -6   3   9     1374.03     1386.53    211.82 o 
  -5   3   9     2289.20     2326.33    444.86 o 
  -4   3   9       45.91       39.34      7.32 o 
  -3   3   9      288.50      266.65     16.29 o 
  -2   3   9      208.75      200.12     23.49 o 
  -1   3   9       26.14       27.33      4.88 o 
   0   3   9       63.88       66.55      1.87 o 
   1   3   9       24.02       18.47      1.60 o 
   2   3   9       33.01       30.69      1.72 o 
   3   3   9       32.70       29.15      1.81 o 
   4   3   9       11.34       11.83      1.00 o 
   5   3   9        6.65        7.49      1.17 o 
   6   3   9        3.23        2.78      0.96 o 
  -9   4   9       91.58      103.46     15.12 o 
  -8   4   9       79.17       73.63     10.79 o 
  -7   4   9       31.05       27.05      4.21 o 
  -6   4   9       24.50       23.74      1.64 o 
  -5   4   9      219.98      199.33     30.37 o 
  -4   4   9       44.78       50.72      4.72 o 
  -3   4   9        0.92        0.80      1.15 o 
  -2   4   9        9.43        7.83      2.89 o 
  -1   4   9      215.08      224.36     15.33 o 
   0   4   9      107.05      101.67      4.45 o 
   1   4   9      151.37      142.97      4.79 o 
   2   4   9        1.31        2.89      0.39 o 
   3   4   9        0.20        0.43      0.81 o 
   4   4   9        6.75        4.94      1.12 o 
   5   4   9       18.97       19.58      2.02 o 
   6   4   9        6.44        6.96      1.14 o 
  -9   5   9       11.68       17.30      1.74 o 
  -8   5   9        1.26        3.68      0.82 o 
  -7   5   9       10.55       10.19      1.50 o 
  -6   5   9       33.58       28.16      3.40 o 
  -5   5   9      699.50      680.44     80.57 o 
  -4   5   9      294.11      285.45     33.30 o 
  -3   5   9      507.52      473.39     65.32 o 
  -2   5   9      128.86      135.45      9.27 o 
  -1   5   9        1.20        0.68      0.57 o 
   0   5   9      236.00      220.68     13.33 o 
   1   5   9       13.62       14.49      1.17 o 
   2   5   9        7.25        9.23      1.03 o 
   3   5   9       26.44       26.91      1.72 o 
   4   5   9       33.19       31.87      5.08 o 
   5   5   9        5.12        4.72      0.80 o 
  -8   6   9       49.95       51.00      4.42 o 
  -7   6   9        7.42        9.43      1.50 o 
  -6   6   9       35.11       44.52      6.38 o 
  -5   6   9       32.18       30.39      1.61 o 
  -4   6   9       40.82       42.06      3.96 o 
  -3   6   9        0.95        2.24      1.35 o 
  -2   6   9       73.55       73.23      5.29 o 
  -1   6   9        8.20        5.97      0.73 o 
   0   6   9      179.23      136.68     15.35 o 
   1   6   9      100.31       93.77      6.00 o 
   2   6   9       28.07       28.03      1.53 o 
   3   6   9        1.31        0.63      0.46 o 
   4   6   9        0.82        1.59      0.54 o 
  -7   7   9        3.00        2.45      0.65 o 
  -6   7   9        0.08        1.58      0.57 o 
  -5   7   9        0.50        0.50      0.88 o 
  -4   7   9      108.18      115.68      5.34 o 
  -3   7   9      119.82      115.70      6.08 o 
  -2   7   9      139.30      133.56      6.38 o 
  -1   7   9        0.31        0.09      0.62 o 
   0   7   9        0.05        0.31      0.53 o 
   1   7   9        5.55       10.13      2.31 o 
   2   7   9       10.53       14.23      1.32 o 
   3   7   9        0.01        0.26      0.51 o 
  -5   8   9        0.28        2.05      0.96 o 
  -4   8   9       10.09        9.00      1.58 o 
  -3   8   9        7.40        4.45      1.88 o 
  -2   8   9       21.87       21.09      2.81 o 
  -1   8   9        4.89       10.52      2.08 o 
   0   8   9        0.01        0.94      0.92 o 
   1   8   9        1.54        0.27      0.85 o 
  -2 -10  10        5.68        7.65      1.27 o 
  -1 -10  10        4.37        7.00      1.15 o 
   0 -10  10       14.33       17.10      1.89 o 
   1 -10  10       45.80       40.63      2.40 o 
   2 -10  10        5.87        5.78      1.62 o 
  -4  -9  10        6.31        7.54      1.22 o 
  -3  -9  10      190.78      190.77     15.48 o 
  -2  -9  10       39.52       36.81      2.17 o 
  -1  -9  10        6.36        6.93      1.00 o 
   0  -9  10        3.38        4.01      0.96 o 
   1  -9  10        1.35        2.38      1.62 o 
   2  -9  10        3.54        3.76      0.91 o 
   3  -9  10        0.10        1.14      0.88 o 
   4  -9  10        6.32        6.66      1.50 o 
  -6  -8  10        0.62        1.34      0.85 o 
  -5  -8  10        5.77        8.34      0.98 o 
  -4  -8  10        0.85        0.05      0.54 o 
  -3  -8  10      114.27      111.04     10.57 o 
  -2  -8  10        3.78        5.45      0.76 o 
  -1  -8  10       43.83       41.13      3.75 o 
   0  -8  10       16.49       17.54      1.60 o 
   1  -8  10       52.28       52.29      2.36 o 
   2  -8  10      250.22      234.00      5.90 o 
   3  -8  10        2.67        4.20      0.82 o 
   4  -8  10       28.14       33.95      3.08 o 
   5  -8  10        5.30        3.57      1.35 o 
  -7  -7  10        3.65        5.09      1.40 o 
  -6  -7  10       43.62       38.95      3.85 o 
  -5  -7  10       13.09       11.18      1.68 o 
  -4  -7  10       23.80       26.79      1.70 o 
  -3  -7  10       21.93       20.00      1.78 o 
  -2  -7  10      260.45      245.71     13.21 o 
  -1  -7  10        0.56        0.26      0.48 o 
   0  -7  10        9.57        9.21      0.67 o 
   1  -7  10        0.28        1.71      0.73 o 
   2  -7  10       16.88       18.35      1.73 o 
   3  -7  10        2.79        3.85      0.66 o 
   4  -7  10        0.40        1.14      0.54 o 
   5  -7  10        0.41        2.03      1.00 o 
   6  -7  10       81.13       84.51      5.12 o 
  -8  -6  10        0.15        0.53      0.46 o 
  -7  -6  10        0.20        0.60      0.49 o 
  -6  -6  10       17.49       19.80      1.74 o 
  -5  -6  10        8.00        5.23      0.77 o 
  -4  -6  10       93.89       79.49      6.35 o 
  -3  -6  10       32.30       27.40      1.75 o 
  -2  -6  10       92.71       99.36      4.44 o 
  -1  -6  10       13.88       16.66      0.97 o 
   0  -6  10      114.60      116.03      3.65 o 
   1  -6  10       29.53       33.65      2.67 o 
   2  -6  10       94.91       83.27      4.24 o 
   3  -6  10       59.75       51.65      5.52 o 
   4  -6  10       31.45       34.98      6.25 o 
   5  -6  10       25.46       28.16      4.31 o 
   6  -6  10        8.87       11.07      2.31 o 
   7  -6  10       64.27       81.50      5.42 o 
  -8  -5  10        0.01        0.58      0.58 o 
  -7  -5  10      109.14      111.11      7.04 o 
  -6  -5  10       53.06       48.85      5.86 o 
  -5  -5  10        2.64        3.44      0.44 o 
  -4  -5  10      328.26      301.55      7.54 o 
  -3  -5  10       46.91       45.68      3.68 o 
  -2  -5  10       24.48       27.15      1.29 o 
  -1  -5  10      215.46      204.45      7.85 o 
   0  -5  10       46.80       46.44      2.59 o 
   1  -5  10      118.99      120.39      3.77 o 
   2  -5  10       21.16       20.56      1.05 o 
   3  -5  10        0.33        3.50      0.84 o 
   4  -5  10        1.30        4.35      2.31 o 
   5  -5  10        2.08        3.03      0.76 o 
   6  -5  10        3.51        4.31      0.92 o 
   7  -5  10       26.34       29.66      3.04 o 
  -9  -4  10       34.26       35.17      3.37 o 
  -8  -4  10        2.99        2.69      0.62 o 
  -7  -4  10       60.27       61.40      3.40 o 
  -6  -4  10       16.10       16.36      2.04 o 
  -5  -4  10      100.89       97.30      7.56 o 
  -4  -4  10       29.34       25.01      2.88 o 
  -3  -4  10       66.08       73.09      2.04 o 
  -2  -4  10        0.57        1.80      0.27 o 
  -1  -4  10      117.69      126.11      4.05 o 
   0  -4  10       38.13       52.87      2.35 o 
   1  -4  10      109.42      108.97      2.59 o 
   2  -4  10       10.72       14.87      3.71 o 
   3  -4  10       81.03       66.09      4.58 o 
   4  -4  10       18.73       17.03      1.54 o 
   5  -4  10        1.04        1.80      0.64 o 
   6  -4  10       16.42       21.10      1.62 o 
   7  -4  10        7.84       13.07      1.62 o 
  -9  -3  10       37.37       37.28      4.04 o 
  -8  -3  10      162.28      162.02      7.49 o 
  -7  -3  10        0.39        0.87      0.51 o 
  -6  -3  10      137.25      125.85      9.63 o 
  -5  -3  10       94.12      101.57      6.41 o 
  -4  -3  10        7.89       12.83      0.55 o 
  -3  -3  10       61.25       55.10      1.84 o 
  -2  -3  10        3.05        1.07      0.24 o 
  -1  -3  10      325.90      331.12     24.27 o 
   0  -3  10       19.51       24.89      2.41 o 
   1  -3  10      264.62      253.66      4.31 o 
   2  -3  10        5.90        5.70      0.62 o 
   3  -3  10      121.90      122.60     11.77 o 
   4  -3  10       18.56       14.31      2.23 o 
   5  -3  10        3.99        6.06      1.21 o 
   6  -3  10        0.33        0.75      0.67 o 
   7  -3  10        2.61        2.85      0.85 o 
 -10  -2  10        3.64        3.81      1.46 o 
  -9  -2  10       89.02       82.51      7.96 o 
  -8  -2  10       65.26       62.59     10.83 o 
  -7  -2  10       47.55       43.06      3.75 o 
  -6  -2  10      115.67      118.70      7.31 o 
  -5  -2  10      169.68      163.24     10.62 o 
  -4  -2  10      160.15      161.73     16.65 o 
  -3  -2  10      139.64      148.42     12.39 o 
  -2  -2  10     1257.01     1444.67     86.14 o 
  -1  -2  10       63.35       58.44      1.39 o 
   0  -2  10        3.95        3.03      1.21 o 
   1  -2  10      208.19      264.68      7.38 o 
   2  -2  10        5.42        7.44      0.48 o 
   3  -2  10        1.06        2.54      1.14 o 
   4  -2  10       15.13       16.36      1.75 o 
   5  -2  10        4.35        6.28      1.29 o 
   6  -2  10       20.87       24.17      2.16 o 
   7  -2  10        1.22        2.22      0.77 o 
 -10  -1  10       21.56       20.00      2.36 o 
  -9  -1  10       18.29       20.27      3.20 o 
  -8  -1  10      550.43      532.16     73.41 o 
  -7  -1  10      158.85      156.91     23.58 o 
  -6  -1  10      134.14      141.31     10.25 o 
  -5  -1  10      617.25      649.18     55.36 o 
  -4  -1  10        4.11        5.24      0.61 o 
  -3  -1  10       19.99       13.67      1.51 o 
  -2  -1  10        7.43        3.70      0.27 o 
  -1  -1  10        0.05        1.54      0.59 o 
   0  -1  10      364.64      362.49     25.98 o 
   1  -1  10      243.06      261.64     17.25 o 
   2  -1  10       38.46       39.66      0.86 o 
   3  -1  10        0.05        0.02      0.34 o 
   4  -1  10       18.42       19.43      1.06 o 
   5  -1  10        2.98        3.18      1.58 o 
   6  -1  10       11.01       14.38      1.76 o 
   7  -1  10        0.50        0.96      0.64 o 
 -10   0  10       16.78       18.75      2.19 o 
  -9   0  10        8.67       10.70      2.04 o 
  -8   0  10      102.41      109.91     17.71 o 
  -7   0  10      631.42      633.16    115.58 o 
  -6   0  10      650.16      641.43    122.61 o 
  -5   0  10       25.19       20.55      1.87 o 
  -4   0  10       99.41       98.35      7.71 o 
  -3   0  10       74.38       81.50      6.95 o 
  -2   0  10        4.72        4.39      0.56 o 
  -1   0  10      376.39      372.80     24.23 o 
   0   0  10      745.43      727.24     34.45 o 
   1   0  10        7.61        7.18      0.30 o 
   2   0  10        6.59        4.75      0.30 o 
   3   0  10       57.97       57.64      1.52 o 
   4   0  10       17.55       17.69      1.22 o 
   5   0  10       12.63       13.92      1.20 o 
   6   0  10        1.78        3.51      0.70 o 
   7   0  10        0.11        0.01      0.77 o 
 -10   1  10        1.54        4.06      0.96 o 
  -9   1  10       13.88       16.58      3.75 o 
  -8   1  10       87.66       81.47     11.27 o 
  -7   1  10      133.20      127.44     14.25 o 
  -6   1  10        2.97        4.38      1.42 o 
  -5   1  10      284.70      286.47     42.51 o 
  -4   1  10        0.34        0.29      0.32 o 
  -3   1  10       72.05       68.06      4.59 o 
  -2   1  10        9.28       15.41      1.01 o 
  -1   1  10     1669.67     1841.25    131.68 o 
   0   1  10      173.35      152.43      7.62 o 
   1   1  10      129.52      133.07      8.94 o 
   2   1  10       90.16       83.68      4.75 o 
   3   1  10      122.22      125.28      2.47 o 
   4   1  10        5.33        6.33      0.65 o 
   5   1  10        0.80        1.59      0.54 o 
   6   1  10        0.19        0.76      0.88 o 
   7   1  10        8.17        8.78      1.37 o 
 -10   2  10        0.47        1.24      0.67 o 
  -9   2  10        2.74        3.16      0.87 o 
  -8   2  10        0.00        0.58      0.56 o 
  -7   2  10      180.41      187.02     28.87 o 
  -6   2  10      406.85      414.17     73.46 o 
  -5   2  10     1657.82     1582.29    174.46 o 
  -4   2  10      405.90      367.05     51.61 o 
  -3   2  10      860.50      916.20     72.29 o 
  -2   2  10      444.58      453.00     37.54 o 
  -1   2  10       18.67       13.58      0.91 o 
   0   2  10      408.56      425.97     14.66 o 
   1   2  10        0.63        2.53      0.40 o 
   2   2  10       18.02       16.67      1.39 o 
   3   2  10        3.60        2.85      0.97 o 
   4   2  10       25.60       23.85      1.24 o 
   5   2  10        0.21        0.41      0.85 o 
   6   2  10        7.83       10.94      1.55 o 
   7   2  10        1.01        3.51      1.83 o 
  -9   3  10        5.40        9.25      1.49 o 
  -8   3  10       51.44       51.33      5.46 o 
  -7   3  10      330.68      301.70     47.64 o 
  -6   3  10       11.40       11.19      1.06 o 
  -5   3  10        0.17        0.58      0.94 o 
  -4   3  10      682.84      626.90     74.88 o 
  -3   3  10       11.87       14.31      0.64 o 
  -2   3  10      204.17      241.12     23.68 o 
  -1   3  10      306.51      321.19     20.10 o 
   0   3  10      347.57      359.64     15.63 o 
   1   3  10        4.11        3.25      0.51 o 
   2   3  10       14.70       13.87      1.01 o 
   3   3  10        2.62        4.24      1.03 o 
   4   3  10        9.30       10.34      0.99 o 
   5   3  10        0.28        1.07      0.49 o 
   6   3  10        0.91        1.38      0.63 o 
  -9   4  10        0.89        2.63      0.84 o 
  -8   4  10        1.66        3.29      0.77 o 
  -7   4  10        0.48        0.97      0.57 o 
  -6   4  10        0.02        1.31      0.89 o 
  -5   4  10      381.38      369.16     63.42 o 
  -4   4  10     2026.00     1888.90    198.61 o 
  -3   4  10        4.09        4.24      2.02 o 
  -2   4  10       37.46       33.73     10.48 o 
  -1   4  10      528.53      522.96     23.30 o 
   0   4  10       24.48       25.38      2.58 o 
   1   4  10        0.01        0.13      0.32 o 
   2   4  10        1.43        2.84      0.52 o 
   3   4  10        4.02        3.74      0.99 o 
   4   4  10        7.69       10.95      1.27 o 
   5   4  10        0.91        1.19      0.58 o 
  -8   5  10       40.22       43.20      9.14 o 
  -7   5  10       23.28       26.54      4.42 o 
  -6   5  10      145.30      131.35     24.98 o 
  -5   5  10      485.27      447.08     49.93 o 
  -4   5  10       85.18       97.02      4.54 o 
  -3   5  10      102.77       90.51     18.69 o 
  -2   5  10        5.81        6.01      2.44 o 
  -1   5  10        2.57        2.69      0.92 o 
   0   5  10      169.74      156.76      8.07 o 
   1   5  10      180.01      175.26      6.41 o 
   2   5  10        8.23        6.01      0.92 o 
   3   5  10        4.08        5.30      0.68 o 
   4   5  10        3.58        1.51      0.53 o 
   5   5  10        3.36        4.24      0.92 o 
  -8   6  10        0.88        1.29      1.25 o 
  -7   6  10        8.32       11.93      1.58 o 
  -6   6  10       28.56       27.57      1.93 o 
  -5   6  10       10.69       16.83      2.69 o 
  -4   6  10       44.31       46.68      4.24 o 
  -3   6  10      432.45      467.44     11.12 o 
  -2   6  10       20.72       19.50      2.79 o 
  -1   6  10       19.75       19.19      2.10 o 
   0   6  10      105.08       98.51      5.06 o 
   1   6  10       12.90        9.00      1.59 o 
   2   6  10        3.60        2.51      0.54 o 
   3   6  10       24.34       25.97      2.01 o 
   4   6  10        0.05        1.44      0.79 o 
  -7   7  10       26.25       29.18      4.75 o 
  -6   7  10        0.13        2.60      1.00 o 
  -5   7  10       11.54       11.90      2.58 o 
  -4   7  10      135.05      135.82      6.89 o 
  -3   7  10        8.32        9.44      1.74 o 
  -2   7  10        4.07        6.20      1.88 o 
  -1   7  10       23.14       21.10      1.58 o 
   0   7  10        6.16        6.11      1.31 o 
   1   7  10       61.03       52.57      2.71 o 
   2   7  10        5.92        6.60      1.00 o 
  -5   8  10        6.25       10.70      2.08 o 
  -4   8  10        5.77        7.28      2.23 o 
  -3   8  10       20.02       19.35      2.61 o 
  -2   8  10       72.31       73.04      4.81 o 
  -1   8  10        0.07        0.37      0.73 o 
   0   8  10       76.66       82.10      5.42 o 
  -1 -10  11        1.27        1.89      0.70 o 
   0 -10  11        0.00        0.80      0.90 o 
   1 -10  11        6.46       10.51      2.08 o 
  -4  -9  11       15.54       15.85      1.97 o 
  -3  -9  11      147.37      143.12     10.70 o 
  -2  -9  11       54.71       60.37      3.17 o 
  -1  -9  11        0.24        1.55      0.53 o 
   0  -9  11       78.14       74.39      3.45 o 
   1  -9  11        0.11        1.70      0.77 o 
   2  -9  11       17.15       13.88      1.84 o 
   3  -9  11       14.94       18.57      2.77 o 
  -6  -8  11       30.37       32.88      1.89 o 
  -5  -8  11       10.78       12.73      1.73 o 
  -4  -8  11        7.53        8.00      1.49 o 
  -3  -8  11       23.84       28.07      1.97 o 
  -2  -8  11        1.22        2.90      0.64 o 
  -1  -8  11        0.42        1.13      0.75 o 
   0  -8  11       18.59       18.73      1.38 o 
   1  -8  11        1.43        3.09      1.03 o 
   2  -8  11       12.68       10.72      1.28 o 
   3  -8  11        0.34        1.37      0.96 o 
   4  -8  11        1.86        2.88      1.04 o 
   5  -8  11       13.90       13.43      2.61 o 
  -7  -7  11       12.45       15.60      1.97 o 
  -6  -7  11        2.37        2.66      1.32 o 
  -5  -7  11        7.39        6.47      1.81 o 
  -4  -7  11       15.42       14.72      1.36 o 
  -3  -7  11       88.79       83.10      6.43 o 
  -2  -7  11      788.62      761.20     34.31 o 
  -1  -7  11        6.86        8.81      1.26 o 
   0  -7  11       11.01        9.70      1.78 o 
   1  -7  11      117.10      104.29      3.60 o 
   2  -7  11       11.75       15.46      1.50 o 
   3  -7  11       39.10       36.96      2.23 o 
   4  -7  11        0.22        0.27      0.48 o 
   5  -7  11        0.21        0.82      0.81 o 
   6  -7  11        2.09        1.98      0.96 o 
  -7  -6  11       12.91        9.83      1.68 o 
  -6  -6  11       63.08       57.05      2.90 o 
  -5  -6  11      116.10      107.34      3.50 o 
  -4  -6  11       25.84       21.99      3.17 o 
  -3  -6  11      454.86      419.94     33.58 o 
  -2  -6  11      234.82      221.35     12.81 o 
  -1  -6  11       11.97       13.08      1.31 o 
   0  -6  11        1.67        2.55      1.34 o 
   1  -6  11       22.60       20.86      2.35 o 
   2  -6  11      104.05       94.61      3.43 o 
   3  -6  11       18.37       19.33      2.16 o 
   4  -6  11       13.61       14.16      2.11 o 
   5  -6  11       12.53       17.93      3.20 o 
   6  -6  11        4.20        6.98      1.88 o 
  -8  -5  11        7.21        8.76      1.21 o 
  -7  -5  11        0.34        0.15      0.47 o 
  -6  -5  11      142.73      152.16     10.35 o 
  -5  -5  11      134.69      118.82      7.58 o 
  -4  -5  11       12.80       12.84      1.28 o 
  -3  -5  11       74.13       65.63      3.71 o 
  -2  -5  11       66.74       61.51      3.87 o 
  -1  -5  11      607.44      613.04     25.82 o 
   0  -5  11        2.17        3.88      0.40 o 
   1  -5  11       83.30       84.44      3.81 o 
   2  -5  11      195.55      184.53     15.62 o 
   3  -5  11       57.99       55.19      4.29 o 
   4  -5  11       53.17       49.32      2.29 o 
   5  -5  11        0.00        0.90      0.65 o 
   6  -5  11        0.00        1.19      0.62 o 
   7  -5  11        6.54        9.83      2.11 o 
  -9  -4  11       15.71       17.02      1.51 o 
  -8  -4  11        0.05        1.05      0.43 o 
  -7  -4  11        0.17        1.02      0.77 o 
  -6  -4  11        0.51        0.20      0.56 o 
  -5  -4  11      115.05      115.37      5.51 o 
  -4  -4  11       66.42       68.08      4.28 o 
  -3  -4  11       18.18       17.66      1.30 o 
  -2  -4  11      418.77      397.76     20.46 o 
  -1  -4  11      223.96      206.84     17.74 o 
   0  -4  11        5.10        5.20      0.64 o 
   1  -4  11        4.00        3.66      1.36 o 
   2  -4  11       54.90       51.19      6.35 o 
   3  -4  11      120.89       99.00      5.20 o 
   4  -4  11        6.33        5.57      1.12 o 
   5  -4  11       15.87       16.89      2.90 o 
   6  -4  11        1.14        1.39      0.63 o 
   7  -4  11        1.82        4.48      1.01 o 
  -9  -3  11        1.66        3.29      0.72 o 
  -8  -3  11        0.02        0.33      0.76 o 
  -7  -3  11        2.39        2.88      0.70 o 
  -6  -3  11      190.88      185.90     12.84 o 
  -5  -3  11        1.42        1.32      0.72 o 
  -4  -3  11       24.87       28.65      1.07 o 
  -3  -3  11      365.45      387.89     19.76 o 
  -2  -3  11      182.29      195.00     14.50 o 
  -1  -3  11      309.09      303.00      7.57 o 
   0  -3  11      397.07      398.64     17.90 o 
   1  -3  11       65.64       61.97      4.79 o 
   2  -3  11      149.00      153.08      6.10 o 
   3  -3  11       48.43       49.59      3.46 o 
   4  -3  11       28.03       22.17      1.96 o 
   5  -3  11        7.77        9.69      2.47 o 
   6  -3  11        1.07        1.88      0.82 o 
   7  -3  11       13.12       17.33      1.81 o 
  -9  -2  11       39.84       40.10      4.19 o 
  -8  -2  11       49.99       48.69      4.48 o 
  -7  -2  11      427.89      414.61     31.33 o 
  -6  -2  11       45.05       47.69      3.86 o 
  -5  -2  11       43.98       43.09      3.72 o 
  -4  -2  11      568.82      600.00     30.69 o 
  -3  -2  11       48.79       50.80      1.33 o 
  -2  -2  11       29.66       39.87      4.54 o 
  -1  -2  11      446.54      468.52     22.34 o 
   0  -2  11      264.76      273.61     17.39 o 
   1  -2  11       70.81       58.23      6.31 o 
   2  -2  11        5.34        7.71      1.13 o 
   3  -2  11       76.96       70.54      4.44 o 
   4  -2  11       16.07       19.19      1.35 o 
   5  -2  11        0.18        1.86      0.50 o 
   6  -2  11       14.08       17.14      1.92 o 
   7  -2  11        0.04        0.44      0.81 o 
 -10  -1  11       24.27       29.09      3.96 o 
  -9  -1  11        4.07        3.97      1.83 o 
  -8  -1  11       49.87       53.72      7.81 o 
  -7  -1  11       28.08       26.81      5.82 o 
  -6  -1  11        8.78        8.31      1.37 o 
  -5  -1  11       29.66       30.59      3.04 o 
  -4  -1  11        6.20        5.51      0.71 o 
  -3  -1  11       69.21       96.02     12.04 o 
  -2  -1  11      132.83      147.22     14.96 o 
  -1  -1  11      140.89      132.47      9.90 o 
   0  -1  11       69.57       60.80      1.26 o 
   1  -1  11       49.92       50.10      0.97 o 
   2  -1  11       63.20       62.16      3.73 o 
   3  -1  11       18.35       17.74      1.12 o 
   4  -1  11       27.33       27.26      1.54 o 
   5  -1  11       14.56       12.14      1.67 o 
   6  -1  11        1.66        3.01      1.13 o 
   7  -1  11        0.19        1.62      0.70 o 
 -10   0  11        5.50        5.20      2.14 o 
  -9   0  11       12.76       17.21      4.52 o 
  -8   0  11        2.62        4.65      0.96 o 
  -7   0  11      138.65      145.21     23.81 o 
  -6   0  11      179.26      166.58     30.68 o 
  -5   0  11       72.43       65.35      4.69 o 
  -4   0  11      133.40      127.59      9.63 o 
  -3   0  11       35.64       33.31      1.86 o 
  -2   0  11      814.46      856.83     63.23 o 
  -1   0  11      164.80      171.38     12.42 o 
   0   0  11      131.56      147.25     21.22 o 
   1   0  11      124.79      137.53      7.06 o 
   2   0  11       53.75       48.44      4.70 o 
   3   0  11       12.19        9.61      1.13 o 
   4   0  11       90.33       79.81      2.46 o 
   5   0  11        5.97        5.30      0.97 o 
   6   0  11        8.78       11.15      1.43 o 
   7   0  11        0.89        0.65      0.85 o 
 -10   1  11        5.69        6.56      1.25 o 
  -9   1  11        8.20       10.66      2.42 o 
  -8   1  11       54.00       51.38      9.73 o 
  -7   1  11       60.05       55.87      7.71 o 
  -6   1  11       89.01       86.42     16.18 o 
  -5   1  11       91.35       85.64     11.73 o 
  -4   1  11        1.69        1.46      0.31 o 
  -3   1  11      225.12      217.82     19.35 o 
  -2   1  11      238.76      206.74     14.75 o 
  -1   1  11      222.35      259.67     21.45 o 
   0   1  11      166.70      158.31     11.90 o 
   1   1  11       52.51       52.41      2.01 o 
   2   1  11        0.22        0.50      0.92 o 
   3   1  11        4.44        4.80      0.43 o 
   4   1  11       18.18       18.50      1.36 o 
   5   1  11        0.53        0.97      0.53 o 
   6   1  11       11.36       12.07      1.54 o 
  -9   2  11       11.70       14.77      4.81 o 
  -8   2  11       25.70       25.81      5.45 o 
  -7   2  11        0.51        3.57      0.98 o 
  -6   2  11      273.21      292.54     50.18 o 
  -5   2  11      316.27      293.67     30.07 o 
  -4   2  11        9.15       15.75      1.88 o 
  -3   2  11      189.15      198.23     20.64 o 
  -2   2  11       31.69       34.86      2.37 o 
  -1   2  11       70.85       70.86      6.25 o 
   0   2  11      119.82      118.99      3.89 o 
   1   2  11      191.91      185.37     11.38 o 
   2   2  11       13.49       16.67      0.98 o 
   3   2  11        4.60        6.19      1.25 o 
   4   2  11       62.25       55.72      2.31 o 
   5   2  11       11.43       11.14      1.21 o 
   6   2  11        0.07        0.51      0.54 o 
  -9   3  11        4.69        3.52      0.96 o 
  -8   3  11        1.01        3.43      0.96 o 
  -7   3  11       17.30       20.54      2.56 o 
  -6   3  11        9.27       11.66      1.23 o 
  -5   3  11       84.28       89.77     14.72 o 
  -4   3  11        3.21        2.34      0.82 o 
  -3   3  11      261.52      265.58     28.58 o 
  -2   3  11      104.33      110.02      7.22 o 
  -1   3  11      134.35      151.96     10.64 o 
   0   3  11       20.26       18.23      1.37 o 
   1   3  11       27.95       25.16      1.41 o 
   2   3  11       12.53       15.24      1.16 o 
   3   3  11       27.09       25.43      1.25 o 
   4   3  11        9.64        8.38      0.90 o 
   5   3  11        9.11       12.76      1.73 o 
   6   3  11        0.13        0.77      0.50 o 
  -9   4  11       25.71       27.70      2.10 o 
  -8   4  11       21.02       24.51      1.94 o 
  -7   4  11        1.19        3.10      0.82 o 
  -6   4  11        1.76        2.47      0.59 o 
  -5   4  11      406.76      404.60     59.32 o 
  -4   4  11        1.64        1.91      1.10 o 
  -3   4  11      103.08       73.66      8.79 o 
  -2   4  11       13.67       12.55      3.52 o 
  -1   4  11      108.76      101.87      6.45 o 
   0   4  11       74.80       63.17      3.43 o 
   1   4  11        6.94        5.29      0.88 o 
   2   4  11      205.92      186.67      4.93 o 
   3   4  11       26.77       28.42      1.45 o 
   4   4  11        3.12        5.25      0.92 o 
   5   4  11       22.93       26.09      2.08 o 
  -8   5  11        0.62        4.01      0.88 o 
  -7   5  11        4.76        4.57      0.80 o 
  -6   5  11       14.38       16.31      1.68 o 
  -5   5  11      132.20      145.54      6.00 o 
  -4   5  11      362.39      426.89     11.31 o 
  -3   5  11       10.69       14.12      1.45 o 
  -2   5  11       71.42       67.05      4.25 o 
  -1   5  11        0.88        2.09      1.26 o 
   0   5  11        4.80        5.51      1.21 o 
   1   5  11        0.01        0.52      0.56 o 
   2   5  11        1.80        2.15      0.59 o 
   3   5  11       35.84       33.31      1.71 o 
   4   5  11        1.46        0.72      0.88 o 
  -7   6  11       30.32       36.79      2.35 o 
  -6   6  11        4.65        5.85      1.54 o 
  -5   6  11        0.03        0.21      0.81 o 
  -4   6  11      287.58      319.35      9.39 o 
  -3   6  11        0.03        0.07      0.52 o 
  -2   6  11       44.69       45.56      4.50 o 
  -1   6  11        8.15        7.77      1.01 o 
   0   6  11       53.25       42.25      3.85 o 
   1   6  11        8.35        8.18      1.33 o 
   2   6  11       20.85       21.39      1.38 o 
   3   6  11       54.68       52.32      2.96 o 
  -6   7  11        1.20        0.96      0.88 o 
  -5   7  11       37.40       36.27      3.57 o 
  -4   7  11      298.36      305.61      9.81 o 
  -3   7  11       83.69       97.40      5.73 o 
  -2   7  11        1.03        0.61      0.62 o 
  -1   7  11       97.97       96.09      6.85 o 
   0   7  11        3.74        2.99      0.62 o 
   1   7  11       22.51       21.48      1.84 o 
  -3   8  11       48.11       39.77      3.46 o 
  -2   8  11        4.81        6.76      1.74 o 
  -4  -9  12        5.95        5.93      1.19 o 
  -3  -9  12       28.48       28.27      5.56 o 
  -2  -9  12        2.02        3.26      0.73 o 
  -1  -9  12        0.11        0.40      0.53 o 
   0  -9  12        4.17        3.57      0.96 o 
   1  -9  12       16.43       13.68      1.73 o 
   2  -9  12        0.34        1.68      0.79 o 
   3  -9  12        5.15        6.19      1.43 o 
  -5  -8  12       18.28       17.94      1.87 o 
  -4  -8  12        0.13        0.43      0.58 o 
  -3  -8  12       83.03       72.38      3.32 o 
  -2  -8  12       44.46       36.08      5.04 o 
  -1  -8  12        0.20        1.07      0.69 o 
   0  -8  12       77.86       74.61      2.56 o 
   1  -8  12       28.79       25.18      1.63 o 
   2  -8  12       44.38       35.85      2.23 o 
   3  -8  12        1.18        2.04      0.98 o 
   4  -8  12        4.08        8.30      1.85 o 
  -6  -7  12        0.80        1.77      0.97 o 
  -5  -7  12        0.93        0.21      0.59 o 
  -4  -7  12      165.05      152.93     12.77 o 
  -3  -7  12       35.14       34.57      2.44 o 
  -2  -7  12      430.30      404.16     11.86 o 
  -1  -7  12      125.27      121.59      5.45 o 
   0  -7  12       12.88       14.07      1.17 o 
   1  -7  12        8.30        7.95      1.85 o 
   2  -7  12       55.27       37.25      1.98 o 
   3  -7  12        0.18        2.03      0.75 o 
   4  -7  12        0.97        0.63      0.46 o 
   5  -7  12        2.67        4.89      1.23 o 
  -7  -6  12       10.89       12.25      1.85 o 
  -6  -6  12       21.04       19.78      1.73 o 
  -5  -6  12       70.83       62.03      4.10 o 
  -4  -6  12        5.68        5.25      0.48 o 
  -3  -6  12       18.10       13.26      1.84 o 
  -2  -6  12       21.01       22.22      1.74 o 
  -1  -6  12       66.13       65.06      2.38 o 
   0  -6  12       12.73       14.64      2.40 o 
   1  -6  12       22.20       23.30      1.97 o 
   2  -6  12       99.21       84.27      3.13 o 
   3  -6  12      209.64      179.36     11.35 o 
   4  -6  12        0.54        0.60      0.47 o 
   5  -6  12        4.63        6.02      1.40 o 
   6  -6  12       20.59       22.46      2.65 o 
  -8  -5  12        4.72        6.67      0.84 o 
  -7  -5  12        3.77        3.42      1.11 o 
  -6  -5  12        0.08        0.66      0.79 o 
  -5  -5  12        0.45        1.45      1.19 o 
  -4  -5  12       37.15       33.62      1.92 o 
  -3  -5  12      176.60      170.62      8.40 o 
  -2  -5  12      690.47      692.73     15.67 o 
  -1  -5  12      990.53      999.10     39.65 o 
   0  -5  12       12.76       12.53      0.76 o 
   1  -5  12       30.67       26.22      1.36 o 
   2  -5  12        3.65        6.77      1.52 o 
   3  -5  12       69.08       53.69      2.47 o 
   4  -5  12        5.00        9.10      1.11 o 
   5  -5  12       12.72       11.31      1.67 o 
   6  -5  12        0.02        0.27      0.82 o 
  -9  -4  12        0.00        0.47      0.56 o 
  -8  -4  12        0.57        1.72      0.46 o 
  -7  -4  12        9.56       12.77      1.16 o 
  -6  -4  12       12.05       14.61      0.90 o 
  -5  -4  12      135.66      123.20     13.20 o 
  -4  -4  12      231.63      203.62      4.71 o 
  -3  -4  12      298.06      292.58     12.59 o 
  -2  -4  12      155.55      158.00      4.81 o 
  -1  -4  12        0.23        1.68      0.44 o 
   0  -4  12       72.36       69.41      3.55 o 
   1  -4  12       24.40       26.71      1.24 o 
   2  -4  12        5.20        5.26      0.61 o 
   3  -4  12      190.41      164.98     14.27 o 
   4  -4  12      188.93      161.18     14.54 o 
   5  -4  12       26.22       29.90      2.17 o 
   6  -4  12        3.40        6.29      1.55 o 
  -9  -3  12        0.54        0.62      0.59 o 
  -8  -3  12       50.69       50.12      7.42 o 
  -7  -3  12        7.04        7.31      0.97 o 
  -6  -3  12       63.55       61.06      3.33 o 
  -5  -3  12      389.19      400.10     31.02 o 
  -4  -3  12       69.70       78.95      9.49 o 
  -3  -3  12       21.02       22.03      0.87 o 
  -2  -3  12      286.67      267.39     14.87 o 
  -1  -3  12      410.39      394.04     17.52 o 
   0  -3  12     1214.31     1186.21     57.46 o 
   1  -3  12        0.00        0.03      0.75 o 
   2  -3  12       11.69       11.49      0.60 o 
   3  -3  12       35.70       43.74      6.41 o 
   4  -3  12       81.59       84.87      8.66 o 
   5  -3  12        6.06        5.66      1.06 o 
   6  -3  12       13.27       14.42      1.87 o 
   7  -3  12        4.80        6.34      1.69 o 
  -9  -2  12       22.93       24.24      5.71 o 
  -8  -2  12        3.62        4.15      1.23 o 
  -7  -2  12        0.16        0.52      0.41 o 
  -6  -2  12      296.20      296.05     19.87 o 
  -5  -2  12        1.58        2.80      0.89 o 
  -4  -2  12       15.44        8.58      1.15 o 
  -3  -2  12       40.44       41.67      1.27 o 
  -2  -2  12       33.31       25.87      1.82 o 
  -1  -2  12      111.69      118.32      8.48 o 
   0  -2  12       23.01       23.53      2.24 o 
   1  -2  12       11.95       13.52      0.84 o 
   2  -2  12       11.36       15.40      1.36 o 
   3  -2  12      128.11      128.81      4.24 o 
   4  -2  12       56.37       58.88      3.20 o 
   5  -2  12       47.55       44.21      5.25 o 
   6  -2  12        1.24        3.78      0.88 o 
   7  -2  12        4.50        5.70      1.13 o 
  -9  -1  12       11.85       13.83      2.31 o 
  -8  -1  12       27.19       32.34      4.13 o 
  -7  -1  12       89.54       85.49     17.58 o 
  -6  -1  12      192.75      186.11     20.34 o 
  -5  -1  12        7.39        4.70      0.79 o 
  -4  -1  12       33.49       41.42      1.32 o 
  -3  -1  12      415.01      415.60     36.29 o 
  -2  -1  12        3.80        3.43      0.59 o 
  -1  -1  12      156.15      172.79     10.40 o 
   0  -1  12      284.89      281.55     18.40 o 
   1  -1  12      446.92      460.34      7.23 o 
   2  -1  12      231.50      232.28      7.34 o 
   3  -1  12        4.32        5.04      0.87 o 
   4  -1  12        3.74        7.16      1.70 o 
   5  -1  12       15.97       18.17      1.87 o 
   6  -1  12        1.22        1.67      0.61 o 
   7  -1  12       12.82       16.22      1.62 o 
  -9   0  12       16.85       24.10      3.23 o 
  -8   0  12       61.66       58.72     13.20 o 
  -7   0  12      146.61      159.23     28.91 o 
  -6   0  12      172.30      174.80     32.89 o 
  -5   0  12       42.04       32.48      2.43 o 
  -4   0  12      157.29      150.08     13.40 o 
  -3   0  12      296.79      301.68     31.12 o 
  -2   0  12       46.35       46.09      6.98 o 
  -1   0  12      168.83      171.29      9.12 o 
   0   0  12      763.20      844.94     51.71 o 
   1   0  12      131.54      128.07      5.01 o 
   2   0  12       49.23       55.02      1.48 o 
   3   0  12       14.62       12.18      1.24 o 
   4   0  12        4.58        8.08      0.86 o 
   5   0  12       21.37       24.17      2.00 o 
   6   0  12        9.45       13.30      1.58 o 
  -9   1  12       65.97       65.60      7.10 o 
  -8   1  12        4.98        8.22      1.09 o 
  -7   1  12       18.28       17.24      1.79 o 
  -6   1  12      161.33      142.42     21.55 o 
  -5   1  12      149.02      138.65     13.73 o 
  -4   1  12       85.32       78.41      8.49 o 
  -3   1  12       14.62       16.31      1.66 o 
  -2   1  12       42.69       32.04      4.57 o 
  -1   1  12      137.96      144.70      9.68 o 
   0   1  12       78.54       74.74      4.27 o 
   1   1  12       79.61       86.62      6.83 o 
   2   1  12        0.51        0.47      0.44 o 
   3   1  12        0.10        0.25      0.40 o 
   4   1  12        9.31        9.33      1.07 o 
   5   1  12        1.80        1.56      0.50 o 
   6   1  12        6.23       10.35      1.45 o 
  -9   2  12        5.93        8.67      2.25 o 
  -8   2  12        6.30        8.30      1.31 o 
  -7   2  12       50.89       46.60     10.33 o 
  -6   2  12       22.74       24.29      4.05 o 
  -5   2  12       80.54       75.73     10.93 o 
  -4   2  12       14.50       18.53      2.65 o 
  -3   2  12       21.85       23.96      1.43 o 
  -2   2  12       19.85       22.19      2.04 o 
  -1   2  12      305.89      319.61     22.64 o 
   0   2  12       10.29       12.40      1.15 o 
   1   2  12        0.06        0.58      0.57 o 
   2   2  12      137.38      133.57      3.50 o 
   3   2  12       35.08       34.38      1.48 o 
   4   2  12        5.02        5.92      0.76 o 
   5   2  12        4.76        7.78      1.30 o 
   6   2  12        1.82        2.68      0.79 o 
  -9   3  12       33.89       40.33      7.96 o 
  -8   3  12        8.11       11.11      1.52 o 
  -7   3  12       33.32       33.95      4.86 o 
  -6   3  12        0.51        2.04      0.64 o 
  -5   3  12        0.11        0.34      0.43 o 
  -4   3  12        2.41        2.89      0.83 o 
  -3   3  12        0.01        0.25      0.55 o 
  -2   3  12      428.84      432.20     33.55 o 
  -1   3  12       34.26       35.77      3.73 o 
   0   3  12       13.56       15.44      1.22 o 
   1   3  12       98.31       91.45      8.85 o 
   2   3  12       16.45       15.48      1.23 o 
   3   3  12        5.32        6.58      1.12 o 
   4   3  12        3.75        3.35      0.79 o 
   5   3  12        4.17        4.75      0.86 o 
  -8   4  12        4.28        4.89      1.86 o 
  -7   4  12        0.31        0.91      0.60 o 
  -6   4  12        2.32        2.47      0.62 o 
  -5   4  12        4.24        4.67      2.04 o 
  -4   4  12      120.88       97.40     20.45 o 
  -3   4  12      275.82      252.12     31.58 o 
  -2   4  12       40.17       38.28      5.08 o 
  -1   4  12       18.22       17.12      1.82 o 
   0   4  12       21.67       23.95      1.48 o 
   1   4  12        0.23        0.55      0.47 o 
   2   4  12        3.19        4.53      0.82 o 
   3   4  12       27.08       26.54      1.69 o 
   4   4  12       17.09       19.26      1.52 o 
  -8   5  12       17.59       20.71      3.02 o 
  -7   5  12       23.63       24.04      2.04 o 
  -6   5  12       10.16       17.39      2.73 o 
  -5   5  12       14.15       14.58      2.23 o 
  -4   5  12        0.97        1.85      1.03 o 
  -3   5  12       36.72       30.75      3.50 o 
  -2   5  12        0.93        1.60      0.91 o 
  -1   5  12        4.72        4.62      1.41 o 
   0   5  12       44.89       45.22      4.50 o 
   1   5  12       16.18       16.82      1.39 o 
   2   5  12        0.00        0.56      0.41 o 
   3   5  12       35.59       32.35      1.74 o 
  -7   6  12        6.68       11.19      2.42 o 
  -6   6  12        0.17        1.04      0.81 o 
  -5   6  12       15.33       18.71      2.69 o 
  -4   6  12      143.05      159.35      7.34 o 
  -3   6  12       15.54       17.71      1.85 o 
  -2   6  12      132.55      127.32     12.83 o 
  -1   6  12        1.57        2.37      0.97 o 
   0   6  12       27.68       31.75      1.92 o 
   1   6  12        6.46        7.64      1.59 o 
   2   6  12        1.75        3.71      1.55 o 
  -5   7  12        1.91        4.62      1.69 o 
  -4   7  12       28.57       32.02      3.35 o 
  -3   7  12        2.49        6.55      1.43 o 
  -2   7  12       12.08       10.42      1.79 o 
  -1   7  12        0.02        0.63      0.58 o 
   0   7  12       18.70       15.45      2.56 o 
  -3  -9  13        7.70        8.73      1.71 o 
  -2  -9  13        2.91        4.64      1.03 o 
  -1  -9  13        6.87        8.80      1.48 o 
   0  -9  13        3.87        4.72      1.38 o 
   1  -9  13        3.89        4.75      0.85 o 
   2  -9  13        0.52        2.25      0.87 o 
  -5  -8  13       76.73       82.89      3.99 o 
  -4  -8  13       38.73       39.12      2.42 o 
  -3  -8  13       68.93       64.40      8.26 o 
  -2  -8  13        0.62        1.25      0.63 o 
  -1  -8  13        0.75        1.71      0.62 o 
   0  -8  13       46.31       49.89      2.20 o 
   1  -8  13       19.86       16.58      2.39 o 
   2  -8  13        2.11        3.05      0.81 o 
   3  -8  13        9.20       13.49      1.57 o 
   4  -8  13        0.05        1.99      1.12 o 
  -6  -7  13        9.14       12.21      1.63 o 
  -5  -7  13       34.13       32.64      1.66 o 
  -4  -7  13       21.77       20.62      2.20 o 
  -3  -7  13       70.87       72.86      6.06 o 
  -2  -7  13       11.80       13.52      1.65 o 
  -1  -7  13       51.26       54.50      2.29 o 
   0  -7  13        8.44       10.51      1.03 o 
   1  -7  13       24.00       26.65      4.94 o 
   2  -7  13        0.74        0.94      1.19 o 
   3  -7  13        0.31        0.43      1.40 o 
   4  -7  13        2.87        5.45      0.99 o 
   5  -7  13        0.08        0.05      0.77 o 
  -7  -6  13        0.80        2.96      0.63 o 
  -6  -6  13        2.21        2.51      0.92 o 
  -5  -6  13       16.51       13.77      2.56 o 
  -4  -6  13       54.88       56.83      5.15 o 
  -3  -6  13      295.01      289.21     13.06 o 
  -2  -6  13      177.09      164.04      4.86 o 
  -1  -6  13       33.97       32.76      1.51 o 
   0  -6  13        8.53       12.54      1.27 o 
   1  -6  13       11.55       17.46      1.68 o 
   2  -6  13      164.44      137.91      8.21 o 
   3  -6  13       21.80       24.55      1.92 o 
   4  -6  13        4.15        9.67      1.63 o 
   5  -6  13        0.00        0.40      0.75 o 
  -8  -5  13       32.53       37.78      2.43 o 
  -7  -5  13        0.27        0.52      0.40 o 
  -6  -5  13        1.43        2.10      0.96 o 
  -5  -5  13       19.42       19.33      1.78 o 
  -4  -5  13      250.90      228.51     12.48 o 
  -3  -5  13      252.89      233.99     16.29 o 
  -2  -5  13     1150.41     1168.57     57.75 o 
  -1  -5  13      810.80      783.45     26.84 o 
   0  -5  13      113.14      111.65      6.43 o 
   1  -5  13        0.02        0.07      0.70 o 
   2  -5  13       18.16       17.83      1.69 o 
   3  -5  13        0.10        0.47      0.61 o 
   4  -5  13        4.50        4.21      1.24 o 
   5  -5  13        1.41        4.97      1.10 o 
   6  -5  13        0.50        2.76      0.78 o 
  -8  -4  13       24.12       25.39      1.85 o 
  -7  -4  13       81.00       79.90      8.38 o 
  -6  -4  13        3.65        3.38      1.00 o 
  -5  -4  13       66.98       61.02      2.42 o 
  -4  -4  13      206.74      201.02     14.14 o 
  -3  -4  13      230.90      225.19     35.58 o 
  -2  -4  13      200.12      189.49      6.56 o 
  -1  -4  13        7.48        9.45      1.25 o 
   0  -4  13        6.76        6.39      1.07 o 
   1  -4  13        1.38        1.42      0.34 o 
   2  -4  13        0.16        0.14      0.67 o 
   3  -4  13      313.63      264.33     16.00 o 
   4  -4  13       42.18       40.60      4.21 o 
   5  -4  13        2.94        2.41      0.85 o 
   6  -4  13        6.40        8.28      1.57 o 
  -9  -3  13       21.49       24.54      1.82 o 
  -8  -3  13       21.61       25.43      3.98 o 
  -7  -3  13       85.74       87.31      5.88 o 
  -6  -3  13       22.28       22.87      1.18 o 
  -5  -3  13      110.84      110.04      4.12 o 
  -4  -3  13       15.28       13.33      1.65 o 
  -3  -3  13      144.42      136.51      5.60 o 
  -2  -3  13       75.83       66.65      5.79 o 
  -1  -3  13     2773.40     2646.55    166.78 o 
   0  -3  13      728.04      714.58     34.34 o 
   1  -3  13        0.03        0.00      0.51 o 
   2  -3  13       10.85       11.79      1.85 o 
   3  -3  13        5.98        8.19      1.77 o 
   4  -3  13        0.01        1.70      0.72 o 
   5  -3  13        5.28        4.89      1.10 o 
   6  -3  13        3.22        2.50      1.88 o 
  -9  -2  13        0.56        2.00      0.61 o 
  -8  -2  13       14.84       14.46      1.68 o 
  -7  -2  13        4.39        3.75      1.69 o 
  -6  -2  13       24.01       28.35      2.50 o 
  -5  -2  13       99.17       86.19     12.01 o 
  -4  -2  13       76.65       61.66      2.27 o 
  -3  -2  13        1.72        1.26      0.27 o 
  -2  -2  13       24.93       23.40      2.45 o 
  -1  -2  13      141.56      143.67      6.35 o 
   0  -2  13       13.16       14.11      1.13 o 
   1  -2  13        0.07        0.64      0.46 o 
   2  -2  13        2.80        2.41      0.77 o 
   3  -2  13       75.38       59.41      4.44 o 
   4  -2  13      411.01      369.78     27.71 o 
   5  -2  13        0.15        1.04      0.64 o 
   6  -2  13       19.03       17.06      2.29 o 
  -9  -1  13       14.49       18.15      1.77 o 
  -8  -1  13        0.69        0.94      0.53 o 
  -7  -1  13       46.14       52.44     11.29 o 
  -6  -1  13       30.06       27.52      4.69 o 
  -5  -1  13      240.28      240.81     28.77 o 
  -4  -1  13      218.62      198.46     14.98 o 
  -3  -1  13      265.16      293.98     13.20 o 
  -2  -1  13      558.97      577.80     54.15 o 
  -1  -1  13       31.45       27.84      1.73 o 
   0  -1  13     3513.20     3713.27    204.37 o 
   1  -1  13      954.26     1001.37     47.42 o 
   2  -1  13        9.92       12.67      1.55 o 
   3  -1  13      128.11      127.75      7.10 o 
   4  -1  13        2.31        6.52      0.75 o 
   5  -1  13       11.63       11.85      1.89 o 
   6  -1  13       11.22       11.06      1.47 o 
  -9   0  13       14.97       15.54      2.33 o 
  -8   0  13       36.10       38.54      2.58 o 
  -7   0  13       17.94       19.49      3.65 o 
  -6   0  13       44.49       49.24      8.75 o 
  -5   0  13      190.41      172.94     23.21 o 
  -4   0  13       82.34       68.58      5.15 o 
  -3   0  13       54.82       44.20      2.23 o 
  -2   0  13       10.20        8.48      1.75 o 
  -1   0  13        4.45        5.62      0.40 o 
   0   0  13       10.54       15.15      1.27 o 
   1   0  13      142.55      141.90      6.65 o 
   2   0  13       67.13       66.71      2.86 o 
   3   0  13       85.43       80.54      2.51 o 
   4   0  13       33.29       31.88      2.35 o 
   5   0  13       48.87       52.62      2.65 o 
   6   0  13        3.53        5.01      0.88 o 
  -9   1  13        4.79        4.68      1.17 o 
  -8   1  13       19.41       20.06      1.85 o 
  -7   1  13       56.49       57.40      7.89 o 
  -6   1  13       30.32       27.02      3.34 o 
  -5   1  13      152.78      134.91     13.50 o 
  -4   1  13       39.83       35.69      3.53 o 
  -3   1  13       18.61       18.92      1.43 o 
  -2   1  13       56.68       60.28      3.32 o 
  -1   1  13        0.83        0.67      0.76 o 
   0   1  13       51.81       50.39      3.81 o 
   1   1  13     1453.16     1488.37     65.78 o 
   2   1  13       17.95       18.17      2.37 o 
   3   1  13      175.12      174.10     11.63 o 
   4   1  13       69.30       58.20      2.58 o 
   5   1  13       14.34       13.05      1.27 o 
  -9   2  13       24.89       24.73      3.62 o 
  -8   2  13       67.23       76.70     16.35 o 
  -7   2  13       18.10       19.97      1.82 o 
  -6   2  13        6.77        7.19      0.96 o 
  -5   2  13        3.73        6.20      0.81 o 
  -4   2  13        1.43        1.73      0.46 o 
  -3   2  13      142.37      140.83     19.08 o 
  -2   2  13        7.29        8.15      1.03 o 
  -1   2  13      117.86      127.44      8.67 o 
   0   2  13      164.89      167.38     13.37 o 
   1   2  13        0.21        0.50      0.90 o 
   2   2  13       11.20       12.91      1.32 o 
   3   2  13       37.42       32.59      1.55 o 
   4   2  13        2.44        4.11      0.79 o 
   5   2  13        5.73        9.46      1.03 o 
  -9   3  13        0.84        0.87      0.61 o 
  -8   3  13        2.09        1.68      0.74 o 
  -7   3  13        3.09        2.36      0.89 o 
  -6   3  13      135.02      123.26     26.00 o 
  -5   3  13        1.09        1.55      0.58 o 
  -4   3  13      383.51      348.98     52.61 o 
  -3   3  13       37.61       31.40      5.12 o 
  -2   3  13        0.79        1.20      0.51 o 
  -1   3  13      220.96      212.42     13.07 o 
   0   3  13        6.53        7.69      1.13 o 
   1   3  13       11.18       14.44      1.27 o 
   2   3  13      166.08      164.96     11.12 o 
   3   3  13       16.71       15.09      1.38 o 
   4   3  13       54.57       53.94      2.43 o 
  -8   4  13       43.95       45.38      7.77 o 
  -7   4  13       48.76       48.51      7.95 o 
  -6   4  13       10.58       13.94      2.47 o 
  -5   4  13        2.39        4.55      1.15 o 
  -4   4  13        0.02        0.27      0.52 o 
  -3   4  13       28.34       24.38      4.91 o 
  -2   4  13       13.22       18.17      2.73 o 
  -1   4  13       12.73        9.67      1.73 o 
   0   4  13        6.14        9.22      1.25 o 
   1   4  13        8.89        9.27      1.06 o 
   2   4  13        0.03        1.19      0.82 o 
   3   4  13        6.49        3.57      0.78 o 
   4   4  13       56.70       53.06      3.22 o 
  -7   5  13        6.67        7.28      1.77 o 
  -6   5  13        4.48        3.38      1.35 o 
  -5   5  13       23.22       25.40      2.81 o 
  -4   5  13        3.53        4.08      0.78 o 
  -3   5  13       90.59       76.82     11.02 o 
  -2   5  13       34.56       34.50      5.46 o 
  -1   5  13       35.40       36.13      3.23 o 
   0   5  13        0.14        0.06      0.81 o 
   1   5  13       18.16       18.89      1.53 o 
   2   5  13       22.74       25.66      1.55 o 
   3   5  13        2.01        2.83      0.63 o 
  -6   6  13        3.00        4.30      1.50 o 
  -5   6  13       24.09       23.44      2.69 o 
  -4   6  13        0.10        2.79      1.31 o 
  -3   6  13       19.55       18.73      2.75 o 
  -2   6  13       13.72       18.29      1.92 o 
  -1   6  13        0.55        2.58      1.01 o 
   0   6  13        0.16        0.44      1.02 o 
   1   6  13        7.68        9.36      1.25 o 
  -4   7  13        4.01        6.74      1.92 o 
  -3   7  13        2.75        4.29      1.27 o 
  -2   7  13        4.05        6.50      1.13 o 
  -1   7  13        0.10        0.71      1.31 o 
  -2  -9  14        4.30        2.58      0.81 o 
  -1  -9  14        0.17        0.85      0.68 o 
   0  -9  14        7.45        7.50      1.31 o 
   1  -9  14        0.03        0.96      0.53 o 
  -4  -8  14        0.27        2.90      0.73 o 
  -3  -8  14        5.38        6.00      1.32 o 
  -2  -8  14       34.27       35.94      2.34 o 
  -1  -8  14        5.18        7.31      1.38 o 
   0  -8  14        0.13        1.84      0.51 o 
   1  -8  14       83.30       78.39      4.48 o 
   2  -8  14        0.03        1.68      0.59 o 
   3  -8  14        6.79        8.91      1.16 o 
  -6  -7  14        0.35        0.21      1.54 o 
  -5  -7  14       72.78       65.54      2.76 o 
  -4  -7  14       69.50       67.88      3.67 o 
  -3  -7  14       13.32       15.42      1.94 o 
  -2  -7  14       40.64       38.09      2.38 o 
  -1  -7  14       28.84       29.77      2.14 o 
   0  -7  14       13.68       12.93      1.29 o 
   1  -7  14       73.88       67.44      2.45 o 
   2  -7  14        1.82        0.72      0.59 o 
   3  -7  14        1.44        2.06      0.82 o 
   4  -7  14       18.63       23.01      2.79 o 
  -7  -6  14        0.20        0.69      0.52 o 
  -6  -6  14        0.10        0.43      0.73 o 
  -5  -6  14       46.60       44.70      3.11 o 
  -4  -6  14        0.73        0.58      1.14 o 
  -3  -6  14      172.52      154.05      5.88 o 
  -2  -6  14        3.65        5.27      0.93 o 
  -1  -6  14       66.05       65.23      2.28 o 
   0  -6  14      151.49      145.82      9.57 o 
   1  -6  14       89.27       82.49      2.71 o 
   2  -6  14       74.20       73.43      3.33 o 
   3  -6  14        4.78        5.97      0.80 o 
   4  -6  14        0.23        0.64      0.65 o 
   5  -6  14       11.09       12.03      1.79 o 
  -7  -5  14        2.50        2.53      1.21 o 
  -6  -5  14        2.35        3.09      0.88 o 
  -5  -5  14       70.69       67.05      3.46 o 
  -4  -5  14       13.58       14.87      0.93 o 
  -3  -5  14       23.90       22.39      2.43 o 
  -2  -5  14      205.40      199.92      4.23 o 
  -1  -5  14       37.40       35.45      1.49 o 
   0  -5  14        8.21        8.44      1.23 o 
   1  -5  14        3.61        3.45      0.53 o 
   2  -5  14        3.03        4.56      1.03 o 
   3  -5  14       11.31        6.25      0.87 o 
   4  -5  14       34.28       30.50      2.34 o 
   5  -5  14       23.03       25.67      3.15 o 
  -8  -4  14       15.60       16.71      1.68 o 
  -7  -4  14        4.92        6.06      0.99 o 
  -6  -4  14        8.25        9.88      1.70 o 
  -5  -4  14        4.70        7.13      1.37 o 
  -4  -4  14        7.17        8.16      1.65 o 
  -3  -4  14       71.89       65.01      2.04 o 
  -2  -4  14      150.42      144.20      2.59 o 
  -1  -4  14       79.25       72.13      1.90 o 
   0  -4  14        5.33        6.65      1.19 o 
   1  -4  14      173.59      162.40      6.62 o 
   2  -4  14       39.04       42.02      2.65 o 
   3  -4  14        1.37        2.31      0.83 o 
   4  -4  14       14.43       10.67      1.35 o 
   5  -4  14        7.33        6.90      1.10 o 
  -8  -3  14       18.09       19.76      2.11 o 
  -7  -3  14       61.45       57.73      4.27 o 
  -6  -3  14        0.89        1.43      0.39 o 
  -5  -3  14       29.78       30.67      2.07 o 
  -4  -3  14       88.96       91.57      6.19 o 
  -3  -3  14       23.52       23.48      2.33 o 
  -2  -3  14      233.78      232.48      9.98 o 
  -1  -3  14      135.29      125.48      3.37 o 
   0  -3  14        9.76       15.19      0.86 o 
   1  -3  14       44.08       37.51      3.23 o 
   2  -3  14       37.54       37.94      1.83 o 
   3  -3  14       11.37        6.69      1.03 o 
   4  -3  14       12.50        9.71      1.38 o 
   5  -3  14       75.61       67.01     12.67 o 
   6  -3  14        9.52       12.10      1.45 o 
  -9  -2  14       38.03       38.77      3.54 o 
  -8  -2  14       41.75       40.50      6.58 o 
  -7  -2  14       27.37       27.73      6.44 o 
  -6  -2  14        3.45        3.02      0.81 o 
  -5  -2  14       42.41       34.33      2.27 o 
  -4  -2  14      594.39      589.66     51.50 o 
  -3  -2  14      104.51      111.03      6.09 o 
  -2  -2  14       55.31       59.51      5.34 o 
  -1  -2  14      825.83      818.36     37.79 o 
   0  -2  14        0.15        0.11      0.79 o 
   1  -2  14      216.57      225.01     17.58 o 
   2  -2  14      234.40      218.15     21.87 o 
   3  -2  14       39.26       39.35      3.14 o 
   4  -2  14       52.23       52.57      3.32 o 
   5  -2  14        0.81        1.24      0.64 o 
   6  -2  14        3.34        3.04      0.83 o 
  -9  -1  14       63.87       67.42     13.54 o 
  -8  -1  14        0.03        0.88      0.59 o 
  -7  -1  14       97.33       98.52     16.25 o 
  -6  -1  14      243.70      230.10     45.87 o 
  -5  -1  14      185.27      181.04     15.61 o 
  -4  -1  14      215.03      212.77     24.92 o 
  -3  -1  14      241.90      232.62     11.61 o 
  -2  -1  14       32.07       30.65      1.13 o 
  -1  -1  14       96.67       98.04      6.98 o 
   0  -1  14      208.52      200.85     18.44 o 
   1  -1  14      145.39      145.26      9.95 o 
   2  -1  14        4.18        6.01      0.91 o 
   3  -1  14        1.38        1.63      0.93 o 
   4  -1  14       50.47       48.07      4.33 o 
   5  -1  14       18.21       17.40      1.77 o 
  -9   0  14        6.12       11.12      3.56 o 
  -8   0  14       14.89       13.25      1.83 o 
  -7   0  14      108.50      103.92     19.08 o 
  -6   0  14       12.71       15.27      3.85 o 
  -5   0  14       27.33       22.69      2.04 o 
  -4   0  14      123.43      101.51      4.41 o 
  -3   0  14      161.58      144.29     18.68 o 
  -2   0  14       10.17        9.42      2.81 o 
  -1   0  14      197.87      211.12     11.12 o 
   0   0  14      104.67      103.14      5.15 o 
   1   0  14        7.28        9.08      1.07 o 
   2   0  14      361.83      332.27     35.24 o 
   3   0  14       22.15       27.15      2.77 o 
   4   0  14       78.16       70.26      4.75 o 
   5   0  14       71.13       65.71      5.81 o 
  -9   1  14        5.17        4.54      2.90 o 
  -8   1  14       26.41       32.61      5.52 o 
  -7   1  14       64.44       61.74     10.83 o 
  -6   1  14       47.51       52.79      5.06 o 
  -5   1  14        3.18        2.71      0.52 o 
  -4   1  14      301.39      259.86     23.82 o 
  -3   1  14       49.71       40.65      3.90 o 
  -2   1  14       19.13       23.32      5.23 o 
  -1   1  14        0.04        0.08      0.61 o 
   0   1  14      193.54      199.12      8.44 o 
   1   1  14      663.19      669.58     39.19 o 
   2   1  14       29.10       30.09      1.71 o 
   3   1  14        3.04        3.67      0.97 o 
   4   1  14        2.41        2.80      0.82 o 
   5   1  14        2.53        3.90      0.70 o 
  -9   2  14        7.71       12.17      1.76 o 
  -8   2  14        0.01        0.82      0.73 o 
  -7   2  14       17.86       18.92      1.83 o 
  -6   2  14       10.71       11.67      1.19 o 
  -5   2  14       62.62       52.57      7.23 o 
  -4   2  14       28.64       25.51      3.88 o 
  -3   2  14      417.80      380.54     43.53 o 
  -2   2  14       45.31       45.02      6.02 o 
  -1   2  14        0.01        0.12      0.59 o 
   0   2  14      269.70      264.90     18.18 o 
   1   2  14      197.43      187.06     10.75 o 
   2   2  14        0.97        2.51      0.58 o 
   3   2  14       96.90       92.45      5.95 o 
   4   2  14        3.38        4.66      0.87 o 
  -8   3  14        3.04        3.57      2.47 o 
  -7   3  14        1.81        3.66      0.67 o 
  -6   3  14      143.24      130.28     13.93 o 
  -5   3  14        8.42        9.13      2.50 o 
  -4   3  14       42.27       44.70      6.61 o 
  -3   3  14       69.62       65.60      7.77 o 
  -2   3  14      130.76      111.67     14.00 o 
  -1   3  14        0.12        1.22      0.75 o 
   0   3  14        1.99        1.47      0.83 o 
   1   3  14       56.84       56.47      4.58 o 
   2   3  14       56.59       57.09      2.46 o 
   3   3  14       48.97       46.00      2.22 o 
   4   3  14        0.30        1.19      0.51 o 
  -8   4  14        6.20        5.39      0.98 o 
  -7   4  14        2.41        5.65      1.50 o 
  -6   4  14        7.80        9.12      2.42 o 
  -5   4  14        8.29        8.96      1.40 o 
  -4   4  14        0.01        0.23      0.47 o 
  -3   4  14       10.23       10.76      2.10 o 
  -2   4  14       87.09       76.25      8.81 o 
  -1   4  14       36.10       38.67      2.10 o 
   0   4  14       82.18       75.67      7.22 o 
   1   4  14       51.29       54.89      2.61 o 
   2   4  14        6.21        5.74      1.22 o 
   3   4  14        6.05        6.97      1.05 o 
  -7   5  14        6.09        7.07      1.69 o 
  -6   5  14       42.04       44.15      3.62 o 
  -5   5  14       37.59       38.22      3.65 o 
  -4   5  14        6.58        7.62      1.28 o 
  -3   5  14       49.36       46.30      6.92 o 
  -2   5  14        2.63        3.94      0.83 o 
  -1   5  14        0.54        1.10      1.50 o 
   0   5  14       20.43       26.65      3.35 o 
   1   5  14        0.37        1.16      0.43 o 
   2   5  14       12.54       17.45      1.46 o 
  -5   6  14        5.89        7.04      1.66 o 
  -4   6  14        5.71        7.23      1.66 o 
  -3   6  14        7.68       10.03      1.58 o 
  -2   6  14        0.66        0.61      0.56 o 
  -1   6  14       14.24       14.54      2.56 o 
   0   6  14        6.13        7.96      1.94 o 
  -4  -8  15       43.24       33.63      2.27 o 
  -3  -8  15       11.15       12.02      1.64 o 
  -2  -8  15        2.61        3.73      0.82 o 
  -1  -8  15        1.17        2.04      0.72 o 
   0  -8  15        0.06        0.40      0.69 o 
   1  -8  15        0.37        1.86      0.54 o 
   2  -8  15       11.35       10.68      1.62 o 
  -5  -7  15       10.43       13.01      1.95 o 
  -4  -7  15       86.05       79.14      4.36 o 
  -3  -7  15       20.34       25.67      1.82 o 
  -2  -7  15       54.93       47.67      2.69 o 
  -1  -7  15       54.75       43.11      3.85 o 
   0  -7  15        1.47        4.46      0.75 o 
   1  -7  15        0.15        0.83      0.45 o 
   2  -7  15       26.79       30.31      4.21 o 
   3  -7  15       26.08       23.54      3.25 o 
  -6  -6  15       52.32       53.28      3.65 o 
  -5  -6  15       13.02       14.53      1.19 o 
  -4  -6  15       16.98       15.60      3.20 o 
  -3  -6  15      196.68      164.83      6.98 o 
  -2  -6  15       33.44       31.95      2.24 o 
  -1  -6  15      193.14      178.73      3.97 o 
   0  -6  15       33.06       32.14      1.64 o 
   1  -6  15        8.55       10.45      1.19 o 
   2  -6  15        1.49        1.66      0.75 o 
   3  -6  15       17.31       15.56      1.74 o 
   4  -6  15       12.81       16.67      1.92 o 
  -7  -5  15       86.81       77.33      8.52 o 
  -6  -5  15       34.37       24.96      3.77 o 
  -5  -5  15       53.27       51.45      3.44 o 
  -4  -5  15       17.66       16.73      2.16 o 
  -3  -5  15       65.01       69.02      3.62 o 
  -2  -5  15       36.05       38.31      1.48 o 
  -1  -5  15       58.97       57.02      2.04 o 
   0  -5  15       31.57       26.32      1.61 o 
   1  -5  15       12.20       12.44      1.33 o 
   2  -5  15        1.13        1.92      0.77 o 
   3  -5  15        1.66        2.96      0.64 o 
   4  -5  15       12.75       10.88      1.71 o 
   5  -5  15        3.36        5.23      1.19 o 
  -8  -4  15       38.32       36.12      3.62 o 
  -7  -4  15        3.15        3.15      1.23 o 
  -6  -4  15       51.43       47.49      4.61 o 
  -5  -4  15       18.06       19.18      1.60 o 
  -4  -4  15        0.59        0.20      0.87 o 
  -3  -4  15        0.05        0.58      1.22 o 
  -2  -4  15      434.54      405.92     10.15 o 
  -1  -4  15      208.53      203.34      9.28 o 
   0  -4  15       54.08       52.61      2.17 o 
   1  -4  15       16.17       16.45      3.12 o 
   2  -4  15        1.48        3.44      0.81 o 
   3  -4  15        6.65        5.46      1.28 o 
   4  -4  15       34.91       33.52      2.15 o 
   5  -4  15       11.17       11.15      1.54 o 
  -8  -3  15        0.06        0.01      0.81 o 
  -7  -3  15        0.87        2.06      0.69 o 
  -6  -3  15        9.46        7.71      0.85 o 
  -5  -3  15       35.03       22.94      1.98 o 
  -4  -3  15        4.43        3.65      0.75 o 
  -3  -3  15      197.39      185.64      6.57 o 
  -2  -3  15      332.16      318.70     21.92 o 
  -1  -3  15       18.25       17.97      1.73 o 
   0  -3  15      736.24      705.19     54.78 o 
   1  -3  15      126.15      114.30      9.66 o 
   2  -3  15        6.98        7.11      1.45 o 
   3  -3  15        3.25        6.96      1.25 o 
   4  -3  15        0.19        1.56      0.61 o 
   5  -3  15       12.05       12.46      1.92 o 
  -8  -2  15      115.12      120.04     13.52 o 
  -7  -2  15       10.02       10.90      1.44 o 
  -6  -2  15      205.40      191.79     18.38 o 
  -5  -2  15      146.78      150.33     13.42 o 
  -4  -2  15        0.77        0.27      0.34 o 
  -3  -2  15      338.74      299.37     18.19 o 
  -2  -2  15      316.92      287.39     18.93 o 
  -1  -2  15      687.81      683.05     38.39 o 
   0  -2  15      269.50      271.80     30.33 o 
   1  -2  15      144.42      133.86      7.19 o 
   2  -2  15        1.27        2.05      0.51 o 
   3  -2  15        7.72        8.56      1.63 o 
   4  -2  15        0.01        0.07      0.52 o 
   5  -2  15       23.69       22.49      2.02 o 
  -9  -1  15      179.76      174.46     23.37 o 
  -8  -1  15       21.42       23.45      5.71 o 
  -7  -1  15       17.91       18.70      1.60 o 
  -6  -1  15       15.40       16.36      4.97 o 
  -5  -1  15       99.28       86.02      8.01 o 
  -4  -1  15      124.67       88.83     11.94 o 
  -3  -1  15       53.09       53.54      2.28 o 
  -2  -1  15      182.28      173.77     12.29 o 
  -1  -1  15       38.78       37.91      1.82 o 
   0  -1  15      442.13      414.14     42.68 o 
   1  -1  15      485.65      465.37     38.78 o 
   2  -1  15        0.10        0.27      0.63 o 
   3  -1  15        3.38        4.32      2.04 o 
   4  -1  15        0.20        0.41      0.81 o 
   5  -1  15       24.36       23.54      1.81 o 
  -9   0  15        0.05        0.77      0.80 o 
  -8   0  15       79.36       83.27     12.34 o 
  -7   0  15       14.34       16.78      1.56 o 
  -6   0  15       74.55       81.45     15.31 o 
  -5   0  15      198.10      187.39     22.64 o 
  -4   0  15        1.59        2.38      0.70 o 
  -3   0  15      230.32      224.53     18.12 o 
  -2   0  15      202.65      187.02     17.38 o 
  -1   0  15       32.16       35.50      2.68 o 
   0   0  15      199.70      191.74     11.69 o 
   1   0  15      403.92      406.80     37.99 o 
   2   0  15       12.80       14.20      2.92 o 
   3   0  15        5.58        7.42      1.54 o 
   4   0  15       34.40       33.15      2.47 o 
   5   0  15       21.18       23.03      2.29 o 
  -8   1  15      190.95      201.67     30.16 o 
  -7   1  15        7.68       11.73      3.88 o 
  -6   1  15      100.31      109.10     18.68 o 
  -5   1  15        1.76        2.99      0.65 o 
  -4   1  15        2.52        3.99      1.09 o 
  -3   1  15       55.27       49.74      6.40 o 
  -2   1  15      206.59      198.13     13.05 o 
  -1   1  15      275.66      271.37     22.76 o 
   0   1  15      219.52      226.77     13.60 o 
   1   1  15      398.38      393.00     22.22 o 
   2   1  15      434.90      418.04     19.97 o 
   3   1  15       17.89       19.59      1.83 o 
   4   1  15        0.13        0.11      1.19 o 
  -8   2  15        3.70        5.59      1.38 o 
  -7   2  15       46.87       40.78      4.52 o 
  -6   2  15        3.05        5.79      0.83 o 
  -5   2  15      119.83      114.56     19.10 o 
  -4   2  15      113.02      101.83     17.08 o 
  -3   2  15       20.72       23.74      5.00 o 
  -2   2  15      209.02      207.39     13.56 o 
  -1   2  15       99.88       84.54     10.52 o 
   0   2  15      113.53      110.83      6.85 o 
   1   2  15       56.56       55.35      5.03 o 
   2   2  15      126.51      123.58      7.37 o 
   3   2  15       12.90       12.13      1.28 o 
   4   2  15       47.75       40.18      2.05 o 
  -8   3  15       68.41       72.25     12.16 o 
  -7   3  15       34.33       44.94      3.50 o 
  -6   3  15        5.25        7.11      1.03 o 
  -5   3  15       51.38       52.95     10.71 o 
  -4   3  15        9.63       12.04      1.55 o 
  -3   3  15        6.00        6.39      2.83 o 
  -2   3  15      171.61      143.70     22.45 o 
  -1   3  15       35.72       38.25      2.17 o 
   0   3  15        1.92        2.86      1.09 o 
   1   3  15      439.00      402.71     33.04 o 
   2   3  15      292.24      269.56     17.95 o 
   3   3  15       37.66       37.70      1.97 o 
  -7   4  15        0.04        1.18      1.15 o 
  -6   4  15       29.09       30.32      2.84 o 
  -5   4  15       24.87       23.46      1.96 o 
  -4   4  15       57.48       51.21      9.56 o 
  -3   4  15        7.14        7.83      1.24 o 
  -2   4  15       24.79       27.25      5.15 o 
  -1   4  15       84.89       76.94      5.67 o 
   0   4  15        3.29        2.10      1.12 o 
   1   4  15        9.12       12.52      1.56 o 
   2   4  15        0.02        1.19      0.56 o 
  -6   5  15        0.13        0.66      1.12 o 
  -5   5  15       13.67       17.15      1.80 o 
  -4   5  15        1.98        1.52      0.79 o 
  -3   5  15        9.35       11.98      2.31 o 
  -2   5  15       25.84       29.78      2.90 o 
  -1   5  15       23.96       23.15      5.04 o 
   0   5  15       12.71       11.82      1.45 o 
   1   5  15        4.52        3.73      1.25 o 
  -4   6  15        5.62        6.00      1.24 o 
  -3   6  15        6.53        5.36      2.11 o 
  -2   6  15        4.38        4.66      1.06 o 
  -3  -8  16        4.75        7.34      1.29 o 
  -2  -8  16        0.70        2.52      0.70 o 
  -1  -8  16        0.11        1.46      0.65 o 
   0  -8  16       20.02       21.29      2.98 o 
   1  -8  16        0.66        0.63      0.70 o 
  -5  -7  16       12.36       17.26      1.70 o 
  -4  -7  16       16.94       18.66      1.98 o 
  -3  -7  16       17.41       16.70      1.68 o 
  -2  -7  16       17.98       17.66      2.36 o 
  -1  -7  16       33.96       32.46      2.24 o 
   0  -7  16       39.08       41.28      2.04 o 
   1  -7  16       85.29       89.91      4.59 o 
   2  -7  16        7.36        9.96      1.12 o 
  -6  -6  16       12.29       10.70      2.54 o 
  -5  -6  16        3.20        4.11      0.52 o 
  -4  -6  16       45.27       39.04      6.13 o 
  -3  -6  16       73.57       63.72      6.25 o 
  -2  -6  16       10.26        8.53      1.49 o 
  -1  -6  16        2.87        2.76      0.64 o 
   0  -6  16       30.81       33.04      1.78 o 
   1  -6  16        0.29        1.04      0.46 o 
   2  -6  16       26.04       21.05      1.76 o 
   3  -6  16        2.08        2.94      0.77 o 
  -7  -5  16      110.98      101.88     18.18 o 
  -6  -5  16       49.08       45.44      2.73 o 
  -5  -5  16       53.52       49.23      3.03 o 
  -4  -5  16       26.38       27.92      1.71 o 
  -3  -5  16        1.39        6.27      0.88 o 
  -2  -5  16       16.29       19.20      1.31 o 
  -1  -5  16        0.22        1.85      0.51 o 
   0  -5  16       51.82       57.71      2.18 o 
   1  -5  16        0.44        1.80      0.66 o 
   2  -5  16        0.22        1.11      0.88 o 
   3  -5  16       41.31       45.82      3.29 o 
   4  -5  16        0.20        1.36      1.04 o 
  -7  -4  16        8.78       10.06      1.53 o 
  -6  -4  16        5.05        5.09      1.25 o 
  -5  -4  16        0.39        0.49      0.52 o 
  -4  -4  16       68.61       69.37      9.79 o 
  -3  -4  16        4.37        5.67      0.94 o 
  -2  -4  16       53.86       54.76      2.59 o 
  -1  -4  16      285.02      272.28      4.87 o 
   0  -4  16       24.49       25.08      1.81 o 
   1  -4  16        6.22        6.31      1.13 o 
   2  -4  16       29.22       27.22      1.93 o 
   3  -4  16        5.22        6.51      1.01 o 
   4  -4  16        3.95        5.25      1.22 o 
  -8  -3  16        9.09       12.04      1.38 o 
  -7  -3  16      112.17      101.02      5.42 o 
  -6  -3  16      225.24      195.79     16.02 o 
  -5  -3  16       55.21       55.56      5.50 o 
  -4  -3  16      280.90      242.33     23.31 o 
  -3  -3  16       57.57       54.58      1.86 o 
  -2  -3  16      166.07      159.41      5.73 o 
  -1  -3  16       42.95       41.47      8.91 o 
   0  -3  16       18.20       20.61      4.13 o 
   1  -3  16        9.77        9.40      1.42 o 
   2  -3  16        3.25        5.82      1.08 o 
   3  -3  16        0.00        0.67      0.56 o 
   4  -3  16        7.27       11.79      1.82 o 
  -8  -2  16       48.48       49.82     12.27 o 
  -7  -2  16        5.34        7.68      1.02 o 
  -6  -2  16        4.55        7.73      1.27 o 
  -5  -2  16        0.43        0.76      0.89 o 
  -4  -2  16       47.57       41.25      2.48 o 
  -3  -2  16        0.21        0.55      0.34 o 
  -2  -2  16        0.20        0.17      0.94 o 
  -1  -2  16      236.23      215.04      5.97 o 
   0  -2  16       39.51       33.22      6.60 o 
   1  -2  16        0.28        0.86      0.80 o 
   2  -2  16       58.18       53.59      2.69 o 
   3  -2  16        4.18        4.30      0.93 o 
   4  -2  16        3.76        4.54      1.07 o 
  -8  -1  16       38.09       43.16      6.41 o 
  -7  -1  16        7.48       15.21      1.83 o 
  -6  -1  16       50.94       54.88      6.98 o 
  -5  -1  16      106.70       83.98     14.60 o 
  -4  -1  16       90.22      101.08     10.38 o 
  -3  -1  16       58.00       58.72      4.68 o 
  -2  -1  16       63.53       62.81      7.44 o 
  -1  -1  16      118.01      112.96      9.61 o 
   0  -1  16       29.93       35.01      1.69 o 
   1  -1  16       37.84       34.77      3.96 o 
   2  -1  16       22.35       20.42      1.98 o 
   3  -1  16        1.80        3.38      0.67 o 
   4  -1  16        5.81        9.33      1.75 o 
  -8   0  16      237.55      253.37     55.36 o 
  -7   0  16       54.25       54.09     12.45 o 
  -6   0  16       15.40       17.46      3.68 o 
  -5   0  16       41.60       43.66      4.71 o 
  -4   0  16        6.81        3.99      0.52 o 
  -3   0  16        7.64        9.90      2.17 o 
  -2   0  16       12.24       13.18      0.89 o 
  -1   0  16        0.39        0.64      0.40 o 
   0   0  16       58.24       60.97      6.79 o 
   1   0  16        9.55       10.25      2.11 o 
   2   0  16        3.64        4.36      0.74 o 
   3   0  16       81.94       79.47      4.17 o 
   4   0  16        5.31        7.44      1.44 o 
  -8   1  16      130.33      138.93     13.37 o 
  -7   1  16       20.96       29.91      3.32 o 
  -6   1  16       18.79       16.11      2.04 o 
  -5   1  16       30.76       27.98      5.93 o 
  -4   1  16       15.30        9.29      2.00 o 
  -3   1  16      123.87      111.80     18.89 o 
  -2   1  16       36.58       33.13      1.20 o 
  -1   1  16      104.50      102.77      6.95 o 
   0   1  16        1.60        0.95      0.58 o 
   1   1  16       12.17       16.52      1.29 o 
   2   1  16        0.85        2.65      0.67 o 
   3   1  16       29.60       27.02      2.03 o 
   4   1  16        0.33        0.52      0.96 o 
  -8   2  16      107.03      106.95     12.25 o 
  -7   2  16      241.05      273.58     32.51 o 
  -6   2  16        9.85        9.54      1.35 o 
  -5   2  16       68.19       83.79     17.39 o 
  -4   2  16        5.94        9.41      2.98 o 
  -3   2  16       50.09       44.97      8.88 o 
  -2   2  16       26.48       24.99      2.84 o 
  -1   2  16       48.24       44.89      4.89 o 
   0   2  16        0.39        0.51      0.55 o 
   1   2  16      115.58      109.41      7.37 o 
   2   2  16       18.09       22.03      1.45 o 
   3   2  16        6.28        8.37      1.33 o 
  -7   3  16      131.58      160.69      7.84 o 
  -6   3  16        0.16        0.15      0.52 o 
  -5   3  16       24.14       21.81      4.69 o 
  -4   3  16        2.09        1.80      0.92 o 
  -3   3  16       16.28       17.76      2.42 o 
  -2   3  16        4.61        4.85      2.29 o 
  -1   3  16        4.93        4.48      1.74 o 
   0   3  16       30.75       35.97      1.55 o 
   1   3  16       64.42       64.35      6.26 o 
   2   3  16       89.02       83.45      8.62 o 
  -6   4  16       88.17      113.71      6.61 o 
  -5   4  16        2.02        3.51      0.90 o 
  -4   4  16       60.21       62.99     11.85 o 
  -3   4  16       13.82       13.44      2.42 o 
  -2   4  16       81.44       79.14     11.86 o 
  -1   4  16       19.80       21.12      2.07 o 
   0   4  16        3.81        5.36      3.73 o 
   1   4  16        0.57        2.97      0.58 o 
  -5   5  16        7.64        6.44      1.58 o 
  -4   5  16        0.18        0.51      0.70 o 
  -3   5  16        6.70        5.82      2.52 o 
  -2   5  16        2.37        4.17      0.94 o 
  -1   5  16        2.24        3.14      1.09 o 
  -4  -7  17      102.06       96.52     11.33 o 
  -3  -7  17        0.89        2.13      1.21 o 
  -2  -7  17       10.68       10.15      1.65 o 
  -1  -7  17       24.62       24.31      1.92 o 
   0  -7  17        0.55        1.30      0.51 o 
   1  -7  17        3.31        6.73      1.07 o 
  -5  -6  17        6.84       10.34      1.87 o 
  -4  -6  17        0.01        0.30      0.57 o 
  -3  -6  17        0.14        2.83      0.62 o 
  -2  -6  17        0.26        1.25      0.56 o 
  -1  -6  17       10.95       10.11      1.22 o 
   0  -6  17        5.62        5.36      0.88 o 
   1  -6  17       52.17       64.45      3.09 o 
   2  -6  17       13.47       14.98      1.98 o 
  -6  -5  17        7.42        8.50      1.46 o 
  -5  -5  17        0.48        1.06      0.74 o 
  -4  -5  17       13.30       12.71      1.73 o 
  -3  -5  17        1.54        4.83      0.58 o 
  -2  -5  17       38.80       32.41      2.29 o 
  -1  -5  17        9.01        8.48      1.08 o 
   0  -5  17        2.15        1.96      0.59 o 
   1  -5  17       19.76       26.95      2.92 o 
   2  -5  17        3.95        7.25      1.14 o 
   3  -5  17        1.24        2.28      0.70 o 
  -7  -4  17        7.29        8.55      1.43 o 
  -6  -4  17       80.29       69.27      8.91 o 
  -5  -4  17      108.90      107.82      4.41 o 
  -4  -4  17       36.24       35.93      2.69 o 
  -3  -4  17      143.56      133.72      7.70 o 
  -2  -4  17        4.05        5.17      0.42 o 
  -1  -4  17       12.70       10.81      1.34 o 
   0  -4  17      102.30      106.78      7.39 o 
   1  -4  17       11.28       12.10      1.73 o 
   2  -4  17       37.76       39.34      3.60 o 
   3  -4  17        4.96        6.72      1.27 o 
  -7  -3  17        6.24        5.53      1.58 o 
  -6  -3  17      110.36       97.65     10.37 o 
  -5  -3  17        2.35        2.35      0.67 o 
  -4  -3  17       41.15       37.57      2.01 o 
  -3  -3  17       28.68       25.80      2.31 o 
  -2  -3  17       28.65       31.70      1.51 o 
  -1  -3  17       24.27       25.81      1.56 o 
   0  -3  17        0.35        2.36      0.59 o 
   1  -3  17        5.25        3.97      1.03 o 
   2  -3  17        7.48        6.22      1.12 o 
   3  -3  17        0.03        1.78      0.70 o 
   4  -3  17        0.11        1.85      0.73 o 
  -8  -2  17        7.43        6.54      1.75 o 
  -7  -2  17      111.38      111.17     26.12 o 
  -6  -2  17        0.29        1.62      1.15 o 
  -5  -2  17      148.40      120.88      4.31 o 
  -4  -2  17        3.88        3.21      0.87 o 
  -3  -2  17       41.45       39.08      4.08 o 
  -2  -2  17       51.23       50.27      5.98 o 
  -1  -2  17       28.63       29.53      3.93 o 
   0  -2  17      111.62      104.81      7.52 o 
   1  -2  17        1.33        2.57      0.89 o 
   2  -2  17       20.75       24.06      2.35 o 
   3  -2  17       50.27       49.42      3.37 o 
   4  -2  17        5.30        6.21      1.15 o 
  -8  -1  17       23.23       23.25      3.27 o 
  -7  -1  17       16.63       28.39      3.96 o 
  -6  -1  17       85.47       88.20     20.45 o 
  -5  -1  17       31.28       28.60      2.95 o 
  -4  -1  17       33.15       35.92      2.82 o 
  -3  -1  17       88.53       88.53      9.04 o 
  -2  -1  17        7.41        8.48      1.07 o 
  -1  -1  17       41.92       42.69      5.79 o 
   0  -1  17       51.43       48.97      3.35 o 
   1  -1  17        1.35        5.72      0.82 o 
   2  -1  17       10.90       14.88      1.80 o 
   3  -1  17        5.73        6.23      1.26 o 
   4  -1  17        1.35        2.26      0.70 o 
  -8   0  17       20.08       24.40      3.50 o 
  -7   0  17       39.22       31.93      5.27 o 
  -6   0  17       33.40       39.04      4.86 o 
  -5   0  17        2.88        3.08      1.04 o 
  -4   0  17      163.49      145.67     19.89 o 
  -3   0  17        1.50        1.81      1.03 o 
  -2   0  17       45.12       48.22      2.84 o 
  -1   0  17      105.70       98.35      9.77 o 
   0   0  17        4.76        5.64      0.92 o 
   1   0  17       63.07       56.41      3.77 o 
   2   0  17       14.63       14.96      1.62 o 
   3   0  17        0.31        0.93      0.55 o 
  -7   1  17       11.42       21.38      3.96 o 
  -6   1  17       57.76       84.93      4.89 o 
  -5   1  17       67.61       60.13     14.44 o 
  -4   1  17        0.39        3.14      0.72 o 
  -3   1  17       20.34       29.98      2.71 o 
  -2   1  17        2.25        4.02      1.08 o 
  -1   1  17       19.70       19.00      1.87 o 
   0   1  17        1.88        2.83      0.70 o 
   1   1  17        8.29        9.84      3.17 o 
   2   1  17        8.62       14.24      2.04 o 
   3   1  17        0.11        0.81      0.64 o 
  -7   2  17       72.05       71.74      4.69 o 
  -6   2  17       51.65       52.57     10.15 o 
  -5   2  17        0.44        1.22      0.52 o 
  -4   2  17        2.04        3.05      1.06 o 
  -3   2  17       34.34       31.41      5.29 o 
  -2   2  17        5.16        7.74      0.85 o 
  -1   2  17       36.53       33.69      4.54 o 
   0   2  17        6.74        9.89      1.38 o 
   1   2  17       20.14       19.87      1.60 o 
   2   2  17        5.06        7.71      1.07 o 
  -6   3  17       33.42       36.19      7.50 o 
  -5   3  17       32.66       34.19      8.50 o 
  -4   3  17       24.20       22.82      4.08 o 
  -3   3  17        1.02        4.56      1.63 o 
  -2   3  17       12.05       13.35      1.91 o 
  -1   3  17       48.35       41.23      4.11 o 
   0   3  17        7.93       10.42      1.49 o 
   1   3  17        1.74        1.58      0.66 o 
  -5   4  17        0.61        2.80      0.89 o 
  -4   4  17        6.93        7.58      3.52 o 
  -3   4  17        0.11        2.00      0.63 o 
  -2   4  17        5.60        6.19      1.91 o 
  -1   4  17        0.04        1.98      0.73 o 
   0   4  17       10.69       13.69      4.77 o 
  -3  -7  18       11.42       13.23      2.10 o 
  -2  -7  18       32.68       36.36      2.29 o 
  -1  -7  18       19.06       22.45      2.03 o 
   0  -7  18        2.55        3.27      0.73 o 
  -4  -6  18       17.15       24.08      2.10 o 
  -3  -6  18        5.56        7.53      1.38 o 
  -2  -6  18        0.97        1.31      0.67 o 
  -1  -6  18       34.07       36.26      1.77 o 
   0  -6  18       36.27       48.91      3.29 o 
   1  -6  18       35.78       41.49      2.61 o 
  -6  -5  18        4.72        5.85      1.23 o 
  -5  -5  18        2.30        3.56      1.05 o 
  -4  -5  18      138.22      133.37      8.00 o 
  -3  -5  18       54.85       60.14      3.21 o 
  -2  -5  18       53.34       58.66      4.50 o 
  -1  -5  18       49.12       43.83      2.57 o 
   0  -5  18       17.15       17.43      2.00 o 
   1  -5  18       52.67       51.95      6.19 o 
   2  -5  18        9.67       14.37      1.84 o 
  -6  -4  18        2.65        2.22      1.35 o 
  -5  -4  18       31.07       37.27      5.00 o 
  -4  -4  18       19.88       18.07      1.49 o 
  -3  -4  18        0.72        1.29      1.55 o 
  -2  -4  18       15.42       13.80      1.74 o 
  -1  -4  18       21.60       22.03      1.80 o 
   0  -4  18        8.55        8.67      1.62 o 
   1  -4  18       24.56       23.92      3.14 o 
   2  -4  18        5.89       10.76      1.47 o 
   3  -4  18        0.49        2.67      0.76 o 
  -7  -3  18        1.68        1.44      1.00 o 
  -6  -3  18       53.47       42.88      3.57 o 
  -5  -3  18       19.98       21.79      2.44 o 
  -4  -3  18       35.24       35.52      3.77 o 
  -3  -3  18       39.01       35.07      1.65 o 
  -2  -3  18        0.43        1.49      1.50 o 
  -1  -3  18        6.42        8.18      1.87 o 
   0  -3  18       31.72       29.59      2.21 o 
   1  -3  18        6.21        6.25      1.35 o 
   2  -3  18       28.51       35.07      3.94 o 
   3  -3  18        0.32        1.98      0.69 o 
  -7  -2  18       57.57       56.28      3.93 o 
  -6  -2  18        6.13        7.65      1.92 o 
  -5  -2  18       94.38       82.37      8.37 o 
  -4  -2  18        0.07        1.07      0.88 o 
  -3  -2  18       46.10       44.47      5.98 o 
  -2  -2  18       51.14       43.98      6.00 o 
  -1  -2  18        2.27        3.82      1.57 o 
   0  -2  18       15.06       14.90      4.50 o 
   1  -2  18       81.49       77.58      6.00 o 
   2  -2  18        1.02        8.01      7.23 o 
   3  -2  18       19.98       21.29      2.95 o 
  -7  -1  18        4.08        3.96      0.76 o 
  -6  -1  18       75.97       83.96     11.50 o 
  -4  -1  18        2.29        1.86      1.00 o 
  -3  -1  18      106.57       90.33      8.14 o 
  -2  -1  18       39.29       42.14      6.44 o 
  -1  -1  18        5.13        6.33      0.54 o 
   0  -1  18        2.80        5.05      1.66 o 
   1  -1  18       16.76       17.08      1.85 o 
   2  -1  18        2.31        2.57      0.65 o 
   3  -1  18        0.97        2.82      0.85 o 
  -7   0  18       44.05       47.60      9.66 o 
  -6   0  18       19.57       23.03      2.23 o 
  -5   0  18       36.72       34.42      3.88 o 
  -4   0  18       56.42       44.67     11.83 o 
  -3   0  18       21.69       20.88      3.04 o 
  -2   0  18       54.86       59.58      6.81 o 
  -1   0  18       18.51       17.90      1.70 o 
   0   0  18        0.92        0.70      0.88 o 
   1   0  18       19.84       20.50      3.93 o 
   2   0  18        6.78        5.27      0.95 o 
  -7   1  18       16.76       23.50      2.50 o 
  -6   1  18       31.74       40.53      3.62 o 
  -5   1  18      151.22      145.45     30.04 o 
  -4   1  18       84.23       79.24     15.99 o 
  -3   1  18       39.34       40.26      7.52 o 
  -2   1  18       36.67       40.74      2.96 o 
  -1   1  18        0.58        1.02      0.88 o 
   0   1  18       29.89       26.24      3.00 o 
   1   1  18       10.33       10.32      1.11 o 
   2   1  18       41.89       40.60      7.17 o 
  -6   2  18       32.44       29.66      4.17 o 
  -5   2  18        7.53        8.98      1.33 o 
  -4   2  18       42.21       36.47      6.21 o 
  -3   2  18        6.28        7.70      1.45 o 
  -2   2  18       18.11       23.21      5.65 o 
  -1   2  18       64.93       57.41      5.93 o 
   0   2  18       15.69       13.83      1.47 o 
   1   2  18        0.25        0.82      0.64 o 
  -5   3  18       22.18       21.74      1.96 o 
  -4   3  18       22.62       22.15      4.10 o 
  -3   3  18       26.77       26.14      4.92 o 
  -2   3  18       29.34       31.06      5.79 o 
  -1   3  18        1.02        2.55      0.51 o 
   0   3  18        0.68        1.33      0.53 o 
  -3  -6  19       35.20       31.08      2.03 o 
  -2  -6  19       10.53       14.66      1.85 o 
  -1  -6  19        0.38        0.46      0.54 o 
   0  -6  19       10.28       10.23      1.40 o 
  -5  -5  19        4.29        6.92      1.00 o 
  -4  -5  19       95.32      103.85      7.70 o 
  -3  -5  19      168.84      163.34     10.46 o 
  -2  -5  19        0.03        0.14      0.81 o 
  -1  -5  19       39.97       40.63      2.39 o 
   0  -5  19        3.29        5.88      1.06 o 
   1  -5  19        0.17        1.68      0.63 o 
  -5  -4  19        0.78        1.55      0.90 o 
  -4  -4  19       40.27       42.36      2.67 o 
  -3  -4  19        0.74        1.21      1.31 o 
  -2  -4  19       34.03       29.04      1.66 o 
  -1  -4  19        1.88        1.64      0.56 o 
   0  -4  19        4.13        5.00      1.19 o 
   1  -4  19        8.17        9.87      1.31 o 
   2  -4  19        6.14        6.87      1.24 o 
  -6  -3  19       30.03       27.47      2.89 o 
  -5  -3  19       71.63       67.95      8.48 o 
  -4  -3  19       23.20       29.10      2.54 o 
  -3  -3  19      146.21      149.64     17.14 o 
  -2  -3  19        2.33        5.43      0.55 o 
  -1  -3  19       34.55       31.59      1.96 o 
   0  -3  19       24.29       24.94      1.98 o 
   1  -3  19       65.73       63.29      5.29 o 
   2  -3  19       52.55       54.37      3.83 o 
  -6  -2  19       27.02       29.05      2.73 o 
  -4  -2  19       23.59       31.17      2.77 o 
  -3  -2  19        1.36        1.89      1.43 o 
  -2  -2  19       14.15       11.35      2.36 o 
  -1  -2  19       77.54       70.61      3.04 o 
   0  -2  19        2.05        4.05      1.29 o 
   1  -2  19        1.44        2.01      0.94 o 
   2  -2  19        0.42        1.37      0.70 o 
  -4  -1  19        9.52        9.82      2.04 o 
  -3  -1  19       22.25       19.33      1.55 o 
  -2  -1  19       39.48       34.95      2.69 o 
  -1  -1  19        9.16        9.77      1.55 o 
   0  -1  19        1.20        3.77      0.56 o 
   1  -1  19        2.32        2.94      0.58 o 
   2  -1  19       37.02       43.12      4.25 o 
  -6   0  19       18.17       32.52      3.20 o 
  -5   0  19       34.34       44.12      3.69 o 
  -4   0  19      133.19      116.21      5.58 o 
  -3   0  19        2.17        3.32      1.27 o 
  -2   0  19       21.20       21.46      4.00 o 
  -1   0  19       10.49       13.24      1.60 o 
   0   0  19       10.04       10.92      1.96 o 
   1   0  19        0.07        0.29      0.58 o 
  -6   1  19       13.61       17.42      2.77 o 
  -5   1  19       50.67       44.61     10.17 o 
  -4   1  19       78.56       66.71     10.00 o 
  -3   1  19        1.16        2.20      0.57 o 
  -2   1  19        8.68        6.78      2.00 o 
  -1   1  19        0.01        0.49      0.57 o 
   0   1  19       25.13       29.77      4.21 o 
   1   1  19        3.36        5.22      0.80 o 
  -5   2  19        0.76        1.13      0.85 o 
  -4   2  19      104.65       99.79     22.46 o 
  -3   2  19       31.00       36.92      2.13 o 
  -2   2  19        8.78        7.54      1.58 o 
  -1   2  19       12.19       17.47      1.96 o 
  -3  -5  20       66.79       70.91      5.15 o 
  -2  -5  20       20.19       21.67      3.00 o 
  -1  -5  20        2.80        2.47      0.69 o 
  -4  -4  20       22.60       21.82      2.96 o 
  -3  -4  20       42.64       48.18      3.54 o 
  -2  -4  20       55.37       61.67      3.27 o 
  -1  -4  20       19.36       17.17      1.82 o 
   0  -4  20       49.30       42.80      3.17 o 
  -5  -3  20        0.06        0.30      0.65 o 
  -4  -3  20        0.62        2.08      1.04 o 
  -3  -3  20      132.33      135.85      6.23 o 
  -2  -3  20       82.60       80.33      7.48 o 
  -1  -3  20        4.63        7.95      1.47 o 
   0  -3  20       51.84       41.37      2.48 o 
  -4  -2  20      110.04      112.16      5.73 o 
  -3  -2  20       40.44       35.59      2.01 o 
  -2  -2  20       38.47       40.32      3.37 o 
  -1  -2  20       11.82       14.98      1.66 o 
   0  -2  20       23.16       23.45      2.00 o 
   1  -2  20        6.35        5.95      1.01 o 
  -4  -1  20        2.15        3.19      1.19 o 
  -3  -1  20       69.54       70.91     10.81 o 
  -2  -1  20       71.30       62.89      4.02 o 
  -1  -1  20        5.44        6.71      1.50 o 
   0  -1  20       23.65       24.54      2.19 o 
  -4   0  20       17.72       16.73      2.11 o 
  -3   0  20       61.22       55.74      4.04 o 
  -2   0  20       27.74       29.62      6.67 o 
  -1   0  20       28.39       25.41      1.74 o 
   0   0  20        0.25        0.61      2.10 o 
  -4   1  20        0.34        2.05      0.70 o 
  -3   1  20       21.27       25.07      2.81 o 
  -2   1  20       62.19       48.78      3.93 o 
  -1   1  20        0.28        0.11      0.54 o 
  -3  -3  21      228.75      263.81      9.66 o 
  -2  -3  21       97.83       90.85     10.85 o 
  -3  -2  21       15.96       20.89      2.01 o 
  -2  -2  21       40.03       41.32      2.90 o 
  -3  -1  21       14.92       14.90      2.54 o 
  -2  -1  21      310.81      310.13     35.24 o 
                                                 
